# Supplementary material for: MCPmed: a call for Model Context Protocol-enabled bioinformatics web services for LLM-driven discovery
Source: Brief Bioinform. 2026 Feb 23;27(1):bbag076. doi: 10.1093/bib/bbag076 (PMC12927880; doi:10.1093/bib/bbag076)
Supplement: supplementary-material_bbag076 [file supplementary-material_bbag076.zip]

Archive with 5 entries (5 files):
- breadcrumbs-malformed-test_bbag076.json
- breadcrumbs-mcp-available-test_bbag076.json
- breadcrumbs-no-info_bbag076.json
- breadcrumbs-only-test_bbag076.json
- S1-inter-mcp-mouse-brain-aging_bbag076.json
