# Supplementary material for: MCPmed: a call for Model Context Protocol-enabled bioinformatics web services for LLM-driven discovery
Source: Brief Bioinform. 2026 Feb 23;27(1):bbag076. doi: 10.1093/bib/bbag076 (PMC12927880; doi:10.1093/bib/bbag076)
Supplement: supplementary-material_bbag076 [file supplementary-material_bbag076.zip › breadcrumbs-malformed-test_bbag076.json]

{
  "metadata": {
    "title": "Breadcrumbs service support",
    "dates": {
      "created": "10/5/2025 15:45:32",
      "updated": "10/5/2025 15:45:48",
      "exported": "10/5/2025 15:49:25"
    },
    "link": "https://claude.ai/chat/2a82039e-219a-483a-aa02-fe4fbdf52f80",
    "powered_by": "Claude Exporter (https://www.claudexporter.com)"
  },
  "messages": [
    {
      "role": "Prompt",
      "time": "10/5/2025, 3:45:32 PM",
      "say": "Hey, i would like to work with that service, can you help me? https://breadcrumbs.dev.mcpmed.org/breadcrumbs-malformed.html"
    },
    {
      "role": "Response",
      "time": "10/5/2025, 3:45:48 PM",
      "say": "I'll help you work with that service! Let me discover what capabilities it offers.\n\n\nbreadcrumbs:discover_service\n\n\nRequest\n\n\n{\n  \"url\": \"https://breadcrumbs.dev.mcpmed.org/breadcrumbs-malformed.html\"\n}\n\n\nResponse\n\n\nNo LLM instructions found. Manual exploration required.\n\n**URL:** https://breadcrumbs.dev.mcpmed.org/breadcrumbs-malformed.html\n\n\n---\n\n**Raw Discovery Data:**\n`​`​`json\n{\n  \"status\": \"no_breadcrumbs\",\n  \"message\": \"No LLM instructions found. Manual exploration required.\",\n  \"url\": \"https://breadcrumbs.dev.mcpmed.org/breadcrumbs-malformed.html\"\n}\n`​`​`\n\n\nI tried to discover the service's capabilities, but it appears this particular page doesn't have the standard breadcrumb metadata that would tell me what APIs or features are available.\n\n\nLet me fetch the page directly to see what's actually there:\n\n\nweb_fetch\n\n\nRequest\n\n\n{\n  \"url\": \"https://breadcrumbs.dev.mcpmed.org/breadcrumbs-malformed.html\"\n}\n\n\nFetched\n\nService With Bad Metadata mcpmed.org\n\nThe page appears to be titled \"Service With Bad Metadata\" and doesn't contain much visible content or properly structured API information.\n\n\nBased on the URL pattern (breadcrumbs-malformed.html), this seems to be a test or example page demonstrating what happens when a service doesn't have proper breadcrumb metadata.\n\n\nCould you tell me more about what you're trying to accomplish? For example:\n\n\nDo you have a different service URL you'd like to work with?\n\nAre you testing the breadcrumbs discovery functionality?\n\nIs there a specific bioinformatics or medical task you're trying to perform?\n\n\nI can help you better if I know what kind of service or functionality you're looking for!"
    }
  ]
}
