# Supplementary material for: MCPmed: a call for Model Context Protocol-enabled bioinformatics web services for LLM-driven discovery
Source: Brief Bioinform. 2026 Feb 23;27(1):bbag076. doi: 10.1093/bib/bbag076 (PMC12927880; doi:10.1093/bib/bbag076)
Supplement: supplementary-material_bbag076 [file supplementary-material_bbag076.zip › breadcrumbs-mcp-available-test_bbag076.json]

{
  "metadata": {
    "title": "MCP service access request",
    "dates": {
      "created": "10/5/2025 15:29:48",
      "updated": "10/5/2025 15:30:11",
      "exported": "10/5/2025 15:49:17"
    },
    "link": "https://claude.ai/chat/199a510c-578c-4728-be3a-fca9d0e0d1f0",
    "powered_by": "Claude Exporter (https://www.claudexporter.com)"
  },
  "messages": [
    {
      "role": "Prompt",
      "time": "10/5/2025, 3:29:49 PM",
      "say": "Hey, i would like to work with that service, can you help me? https://breadcrumbs.dev.mcpmed.org/mcp-available.html"
    },
    {
      "role": "Response",
      "time": "10/5/2025, 3:30:11 PM",
      "say": "I'll help you work with that service! Let me discover what capabilities it offers.\n\n\nbreadcrumbs:discover_service\n\n\nRequest\n\n\n{\n  \"url\": \"https://breadcrumbs.dev.mcpmed.org/mcp-available.html\"\n}\n\n\nResponse\n\n\n**MCP Integration Available**\n\n**Service:** TestBioService (v1.0.0)\n**Recommendation:** Use MCP endpoint for full functionality\n\n**MCP Endpoint:** `http://mcp.mcpmed.org:3000/mcp`\n\nThis service has native MCP support for reliable automation.\nUse the MCP integration for full functionality and better error handling.\n\n\n---\n\n**Raw Discovery Data:**\n`​`​`json\n{\n  \"status\": \"mcp_available\",\n  \"message\": \"MCP integration detected. Use native MCP for best experience.\",\n  \"mcp_url\": \"http://mcp.mcpmed.org:3000/mcp\",\n  \"service\": \"TestBioService\",\n  \"version\": \"1.0.0\",\n  \"recommendation\": \"Use MCP endpoint for full functionality\"\n}\n`​`​`\n\n\nGreat! I've discovered that this service is TestBioService (v1.0.0), which has native MCP (Model Context Protocol) support. This means it's designed for reliable automation and integration.\n\n\nWhat I found:\n\n\nService Name: TestBioService\n\nMCP Endpoint: http://mcp.mcpmed.org:3000/mcp\n\nStatus: MCP integration is available and recommended for full functionality\n\n\nThe service is recommending that we use the native MCP endpoint rather than direct API calls, as this provides better error handling and full functionality.\n\n\nWhat would you like to do with this service?\n\n\nI can help you explore what specific capabilities/tools it offers\n\nI can help you interact with specific endpoints if you have a particular task in mind\n\nI can explain more about what MCP services typically offer\n\n\nWhat are you hoping to accomplish with TestBioService?"
    }
  ]
}
