# Supplementary material for: MCPmed: a call for Model Context Protocol-enabled bioinformatics web services for LLM-driven discovery
Source: Brief Bioinform. 2026 Feb 23;27(1):bbag076. doi: 10.1093/bib/bbag076 (PMC12927880; doi:10.1093/bib/bbag076)
Supplement: supplementary-material_bbag076 [file supplementary-material_bbag076.zip › breadcrumbs-no-info_bbag076.json]

{
  "metadata": {
    "title": "Breadcrumbs service inquiry",
    "dates": {
      "created": "10/5/2025 16:01:56",
      "updated": "10/5/2025 16:02:32",
      "exported": "10/5/2025 16:04:49"
    },
    "link": "https://claude.ai/chat/4419d6fe-545d-4605-82a0-28498e25aa76",
    "powered_by": "Claude Exporter (https://www.claudexporter.com)"
  },
  "messages": [
    {
      "role": "Prompt",
      "time": "10/5/2025, 4:01:57 PM",
      "say": "Hey, i would like to work with that service, can you help me? https://breadcrumbs.dev.mcpmed.org/no-breadcrumbs.html"
    },
    {
      "role": "Response",
      "time": "10/5/2025, 4:02:32 PM",
      "say": "I'll help you explore that service! Let me discover what capabilities it offers.\n\n\nbreadcrumbs:discover_service\n\n\nRequest\n\n\n{\n  \"url\": \"https://breadcrumbs.dev.mcpmed.org/no-breadcrumbs.html\"\n}\n\n\nResponse\n\n\nNo LLM instructions found. Manual exploration required.\n\n**URL:** https://breadcrumbs.dev.mcpmed.org/no-breadcrumbs.html\n\n\n---\n\n**Raw Discovery Data:**\n`​`​`json\n{\n  \"status\": \"no_breadcrumbs\",\n  \"message\": \"No LLM instructions found. Manual exploration required.\",\n  \"url\": \"https://breadcrumbs.dev.mcpmed.org/no-breadcrumbs.html\"\n}\n`​`​`\n\n\nIt looks like this particular page doesn't have embedded breadcrumb metadata that would tell me about the service's capabilities automatically. Let me fetch the page to see what information is available there.\n\n\nweb_fetch\n\n\nRequest\n\n\n{\n  \"url\": \"https://breadcrumbs.dev.mcpmed.org/no-breadcrumbs.html\"\n}\n\n\nFetched\n\nService Without Breadcrumbs mcpmed.org\n\nThis page appears to be a test page showing \"Service Without Breadcrumbs\" with just regular content - it doesn't have the special breadcrumb metadata that would allow me to automatically discover its API capabilities.\n\n\nCould you tell me more about what you'd like to do with this service? For example:\n\n\nDo you know what kind of service this is supposed to be (e.g., a database, search tool, analysis service)?\n\nDo you have documentation or another URL for this service?\n\nIs there a specific task you're trying to accomplish?\n\n\nAlternatively, if this is part of the MCP Med project, there might be other pages or endpoints that do have breadcrumbs embedded. Do you have any other URLs or information about this service?"
    }
  ]
}
