# Supplementary material for: MCPmed: a call for Model Context Protocol-enabled bioinformatics web services for LLM-driven discovery
Source: Brief Bioinform. 2026 Feb 23;27(1):bbag076. doi: 10.1093/bib/bbag076 (PMC12927880; doi:10.1093/bib/bbag076)
Supplement: supplementary-material_bbag076 [file supplementary-material_bbag076.zip › breadcrumbs-only-test_bbag076.json]

{
  "metadata": {
    "title": "Breadcrumbs service inquiry",
    "dates": {
      "created": "10/5/2025 15:25:33",
      "updated": "10/5/2025 15:25:51",
      "exported": "10/5/2025 15:49:10"
    },
    "link": "https://claude.ai/chat/4dbc457a-3fc7-41ff-819c-876b6bb5e13b",
    "powered_by": "Claude Exporter (https://www.claudexporter.com)"
  },
  "messages": [
    {
      "role": "Prompt",
      "time": "10/5/2025, 3:25:34 PM",
      "say": "Hey, i would like to work with that service, can you help me? https://breadcrumbs.dev.mcpmed.org/breadcrumbs-only.html"
    },
    {
      "role": "Response",
      "time": "10/5/2025, 3:25:51 PM",
      "say": "I'll help you explore that service! Let me discover what capabilities it offers.\n\n\nbreadcrumbs:discover_service\n\n\nRequest\n\n\n{\n  \"url\": \"https://breadcrumbs.dev.mcpmed.org/breadcrumbs-only.html\"\n}\n\n\nResponse\n\n\n# Service Discovery: LegacyDB\n\n**Version:** 2.3.1\n**Base URL:** `https://api.example.com`\n\n## Available Actions\n\n\n### SEARCH DATA\n\n**Description:** Search the database\n\n**Endpoint:** `GET /api/search`\n\n**Parameters:**\n    • **query** (string **(required)**)\n      Search query\n    • **limit** (integer *(default: 20)*)\n      Maximum results\n\n**Example:**\n`​`​`\nhttps://api.example.com/api/search?query=cancer&limit=10\n`​`​`\n\n\n### DOWNLOAD FILE\n\n**Description:** Download dataset by ID\n\n**Endpoint:** `GET /api/download`\n\n**Parameters:**\n    • **id** (string **(required)**)\n      Dataset identifier\n\n**Example:**\n`​`​`\nhttps://api.example.com/api/download?id=GSE12345\n`​`​`\n\n\n---\n\n**Note:** This service uses breadcrumb API information.\nFor better reliability, request full MCP integration from the service provider.\nYou can use the `call_breadcrumb_api` tool to interact with these endpoints.\n\n\n---\n\n**Raw Discovery Data:**\n`​`​`json\n{\n  \"status\": \"breadcrumbs_found\",\n  \"message\": \"Breadcrumb API information found. Direct API access available.\",\n  \"service\": \"LegacyDB\",\n  \"version\": \"2.3.1\",\n  \"base_url\": \"https://api.example.com\",\n  \"endpoints\": [\n    {\n      \"path\": \"/api/search\",\n      \"method\": \"GET\",\n      \"concept\": \"search_data\",\n      \"description\": \"Search the database\",\n      \"parameters\": {\n        \"query\": {\n          \"type\": \"string\",\n          \"description\": \"Search query\",\n          \"required\": true\n        },\n        \"limit\": {\n          \"type\": \"integer\",\n          \"description\": \"Maximum results\",\n          \"required\": false,\n          \"default\": 20\n        }\n      },\n      \"example\": \"https://api.example.com/api/search?query=cancer&limit=10\"\n    },\n    {\n      \"path\": \"/api/download\",\n      \"method\": \"GET\",\n      \"concept\": \"download_file\",\n      \"description\": \"Download dataset by ID\",\n      \"parameters\": {\n        \"id\": {\n          \"type\": \"string\",\n          \"description\": \"Dataset identifier\",\n          \"required\": true,\n          \"example\": \"GSE12345\"\n        }\n      },\n      \"example\": \"https://api.example.com/api/download?id=GSE12345\"\n    }\n  ]\n}\n`​`​`\n\n\nGreat! I've discovered the LegacyDB service (version 2.3.1). It's a database service with two main capabilities:\n\n\nAvailable Features:\n\n\nSearch Data - Search the database with a query and optional result limit\n\nDownload File - Download datasets by their ID\n\n\nHow I can help you:\n\n\nI can interact with this service directly using the breadcrumb API information. What would you like to do?\n\n\nSearch for something? - I can search the database for specific terms (e.g., \"cancer\", \"diabetes\", etc.)\n\nDownload a dataset? - If you have a dataset ID (like \"GSE12345\"), I can help you download it\n\n\nJust let me know what you're looking for, and I'll make the API calls for you! What would you like to explore?"
    }
  ]
}
