# Supplementary material for: MCPmed: a call for Model Context Protocol-enabled bioinformatics web services for LLM-driven discovery
Source: Brief Bioinform. 2026 Feb 23;27(1):bbag076. doi: 10.1093/bib/bbag076 (PMC12927880; doi:10.1093/bib/bbag076)
Supplement: supplementary-material_bbag076 [file supplementary-material_bbag076.zip › S1-inter-mcp-mouse-brain-aging_bbag076.json]

{
  "metadata": {
    "title": "Mouse brain aging gene network analysis",
    "dates": {
      "created": "9/28/2025 18:11:00",
      "updated": "9/28/2025 18:35:05",
      "exported": "10/5/2025 16:09:07"
    },
    "link": "https://claude.ai/chat/2254c816-d3a1-45a0-967f-8e4e9d5363e4",
    "powered_by": "Claude Exporter (https://www.claudexporter.com)"
  },
  "messages": [
    {
      "role": "Prompt",
      "time": "9/28/2025, 6:11:01 PM",
      "say": "I'm researching aging mechanisms in mouse brain tissue. Please help me with this complete workflow: Phase 1: Dataset Discovery 1. Search GEO for small aging-related mouse brain datasets (preferably with <20 samples) 2. Find one that mentions specific genes or pathways in the description 3. Tell me what you found and why you selected it Phase 2: Data Analysis Setup 4. Download the selected dataset 5. Extract key genes mentioned in the study description or abstract 6. Create a list of 10-15 important genes for network analysis Phase 3: Network Analysis 7. Use STRING database to find protein-protein interactions for these genes 8. Identify hub genes (highly connected nodes) 9. Perform functional enrichment analysis on the gene set Phase 4: Biological Synthesis 10. Integrate findings from both GEO and STRING to provide biological insights 11. Suggest follow-up experiments based on the network analysis Important: Please show me each tool call you make and explain your reasoning for switching between services. I want to see how you coordinate between GEO and STRING databases."
    },
    {
      "role": "Response",
      "time": "9/28/2025, 6:19:35 PM",
      "say": "I'll help you through this complete workflow for researching aging mechanisms in mouse brain tissue. Let me start by searching for appropriate datasets in GEO.\n\n\nPhase 1: Dataset Discovery\n\n\nLet me search for small aging-related mouse brain datasets:\n\n\ngeo-mcp:search_geo_series\n\n\nRequest\n\n\n{\n  \"term\": \"aging mouse brain\",\n  \"retmax\": 20\n}\n\n\nResponse\n\n\n{\n  \"header\": {\n    \"type\": \"esummary\",\n    \"version\": \"0.3\"\n  },\n  \"result\": {\n    \"uids\": [\n      \"200214222\",\n      \"200287451\",\n      \"200287142\",\n      \"200278158\",\n      \"200277997\",\n      \"200220548\",\n      \"200307024\",\n      \"200304754\",\n      \"200274375\",\n      \"200288213\",\n      \"200285138\",\n      \"200285137\",\n      \"200275768\",\n      \"200272248\",\n      \"200304696\",\n      \"200271794\",\n      \"200294775\",\n      \"200283560\",\n      \"200283558\",\n      \"200283556\"\n    ],\n    \"200214222\": {\n      \"uid\": \"200214222\",\n      \"accession\": \"GSE214222\",\n      \"gds\": \"\",\n      \"title\": \"5-methylcytosine modifition of mRNA from hippocampi in young and aged mice\",\n      \"summary\": \"To investigate the Epigenetics changes during aging, we sequenced hippocampal tissue from young and old mice by methylated RNA immunoprecipitation sequencing (MeRIP-seq) We then performed 5-methylcytosine profiling analysis using data obtained from mRNA MeRIP-seq of young and aged hippocampus tissues.\",\n      \"gpl\": \"17021\",\n      \"gse\": \"214222\",\n      \"taxon\": \"Mus musculus\",\n      \"entrytype\": \"GSE\",\n      \"gdstype\": \"Methylation profiling by high throughput sequencing\",\n      \"ptechtype\": \"\",\n      \"valtype\": \"\",\n      \"ssinfo\": \"\",\n      \"subsetinfo\": \"\",\n      \"pdat\": \"2025/09/24\",\n      \"suppfile\": \"BED, XLSX\",\n      \"samples\": [\n        {\n          \"accession\": \"GSM6601665\",\n          \"title\": \"Sample 5-Input\"\n        },\n        {\n          \"accession\": \"GSM6601656\",\n          \"title\": \"Sample 1-IP\"\n        },\n        {\n          \"accession\": \"GSM6601659\",\n          \"title\": \"Sample 2-Input\"\n        },\n        {\n          \"accession\": \"GSM6601662\",\n          \"title\": \"Sample 4-IP\"\n        },\n        {\n          \"accession\": \"GSM6601666\",\n          \"title\": \"Sample 6-IP\"\n        },\n        {\n          \"accession\": \"GSM6601660\",\n          \"title\": \"Sample 3-IP\"\n        },\n        {\n          \"accession\": \"GSM6601657\",\n          \"title\": \"Sample 1-Input\"\n        },\n        {\n          \"accession\": \"GSM6601663\",\n          \"title\": \"Sample 4-Input\"\n        },\n        {\n          \"accession\": \"GSM6601658\",\n          \"title\": \"Sample 2-IP\"\n        },\n        {\n          \"accession\": \"GSM6601661\",\n          \"title\": \"Sample 3-Input\"\n        },\n        {\n          \"accession\": \"GSM6601667\",\n          \"title\": \"Sample 6-Input\"\n        },\n        {\n          \"accession\": \"GSM6601664\",\n          \"title\": \"Sample 5-IP\"\n        }\n      ],\n      \"relations\": [],\n      \"extrelations\": [],\n      \"n_samples\": 12,\n      \"seriestitle\": \"\",\n      \"platformtitle\": \"\",\n      \"platformtaxa\": \"\",\n      \"samplestaxa\": \"\",\n      \"pubmedids\": [],\n      \"projects\": [],\n      \"ftplink\": \"ftp://ftp.ncbi.nlm.nih.gov/geo/series/GSE214nnn/GSE214222/\",\n      \"geo2r\": \"no\",\n      \"bioproject\": \"PRJNA884391\"\n    },\n    \"200287451\": {\n      \"uid\": \"200287451\",\n      \"accession\": \"GSE287451\",\n      \"gds\": \"\",\n      \"title\": \"Age-related transcriptional diversity in multiple skeletal muscles of mice\",\n      \"summary\": \"Aging leads to a gradual decline in muscle function, causing diseases such as sarcopenia, with different skeletal muscles responding to aging through distinct processes due to extensive transcriptional diversity. In this study, we constructed transcriptional maps of 11 skeletal muscles from young (3 month) and old (24 month) mice\",\n      \"gpl\": \"24247\",\n      \"gse\": \"287451\",\n      \"taxon\": \"Mus musculus\",\n      \"entrytype\": \"GSE\",\n      \"gdstype\": \"Expression profiling by high throughput sequencing\",\n      \"ptechtype\": \"\",\n      \"valtype\": \"\",\n      \"ssinfo\": \"\",\n      \"subsetinfo\": \"\",\n      \"pdat\": \"2025/09/17\",\n      \"suppfile\": \"TXT\",\n      \"samples\": [\n        {\n          \"accession\": \"GSM8745784\",\n          \"title\": \"Mus musculus,skeletal muscle,EDL,24-month-old,Biological Replicate 3\"\n        },\n        {\n          \"accession\": \"GSM8745830\",\n          \"title\": \"Mus musculus,skeletal muscle,Gas,3-month-old,Biological Replicate 1\"\n        },\n        {\n          \"accession\": \"GSM8745824\",\n          \"title\": \"Mus musculus,skeletal muscle,Dia,3-month-old,Biological Replicate 3\"\n        },\n        {\n          \"accession\": \"GSM8745787\",\n          \"title\": \"Mus musculus,skeletal muscle,Gas,24-month-old,Biological Replicate 2\"\n        },\n        {\n          \"accession\": \"GSM8745850\",\n          \"title\": \"Mus musculus,skeletal muscle,SOL,3-month-old,Biological Replicate 2\"\n        },\n        {\n          \"accession\": \"GSM8745804\",\n          \"title\": \"Mus musculus,skeletal muscle,Qua,24-month-old,Biological Replicate 3\"\n        },\n        {\n          \"accession\": \"GSM8745807\",\n          \"title\": \"Mus musculus,skeletal muscle,SOL,24-month-old,Biological Replicate 2\"\n        },\n        {\n          \"accession\": \"GSM8745847\",\n          \"title\": \"Mus musculus,skeletal muscle,Qua,3-month-old,Biological Replicate 3\"\n        },\n        {\n          \"accession\": \"GSM8745781\",\n          \"title\": \"Mus musculus,skeletal muscle,Dia,24-month-old,Biological Replicate 3\"\n        },\n        {\n          \"accession\": \"GSM8745844\",\n          \"title\": \"Mus musculus,skeletal muscle,PMM,3-month-old,Biological Replicate 4\"\n        },\n        {\n          \"accession\": \"GSM8745813\",\n          \"title\": \"Mus musculus,skeletal muscle,ST,24-month-old,Biological Replicate 4\"\n        },\n        {\n          \"accession\": \"GSM8745827\",\n          \"title\": \"Mus musculus,skeletal muscle,EDL,3-month-old,Biological Replicate 2\"\n        },\n        {\n          \"accession\": \"GSM8745793\",\n          \"title\": \"Mus musculus,skeletal muscle,LDM,24-month-old,Biological Replicate 4\"\n        },\n        {\n          \"accession\": \"GSM8745796\",\n          \"title\": \"Mus musculus,skeletal muscle,Mas,24-month-old,Biological Replicate 3\"\n        },\n        {\n          \"accession\": \"GSM8745833\",\n          \"title\": \"Mus musculus,skeletal muscle,Gas,3-month-old,Biological Replicate 4\"\n        },\n        {\n          \"accession\": \"GSM8745816\",\n          \"title\": \"Mus musculus,skeletal muscle,TA,24-month-old,Biological Replicate 3\"\n        },\n        {\n          \"accession\": \"GSM8745853\",\n          \"title\": \"Mus musculus,skeletal muscle,ST,3-month-old,Biological Replicate 1\"\n        },\n        {\n          \"accession\": \"GSM8745810\",\n          \"title\": \"Mus musculus,skeletal muscle,ST,24-month-old,Biological Replicate 1\"\n        },\n        {\n          \"accession\": \"GSM8745836\",\n          \"title\": \"Mus musculus,skeletal muscle,LDM,3-month-old,Biological Replicate 3\"\n        },\n        {\n          \"accession\": \"GSM8745790\",\n          \"title\": \"Mus musculus,skeletal muscle,LDM,24-month-old,Biological Replicate 1\"\n        },\n        {\n          \"accession\": \"GSM8745856\",\n          \"title\": \"Mus musculus,skeletal muscle,ST,3-month-old,Biological Replicate 4\"\n        },\n        {\n          \"accession\": \"GSM8745832\",\n          \"title\": \"Mus musculus,skeletal muscle,Gas,3-month-old,Biological Replicate 3\"\n        },\n        {\n          \"accession\": \"GSM8745849\",\n          \"title\": \"Mus musculus,skeletal muscle,SOL,3-month-old,Biological Replicate 1\"\n        },\n        {\n          \"accession\": \"GSM8745812\",\n          \"title\": \"Mus musculus,skeletal muscle,ST,24-month-old,Biological Replicate 3\"\n        },\n        {\n          \"accession\": \"GSM8745786\",\n          \"title\": \"Mus musculus,skeletal muscle,Gas,24-month-old,Biological Replicate 1\"\n        },\n        {\n          \"accession\": \"GSM8745789\",\n          \"title\": \"Mus musculus,skeletal muscle,Gas,24-month-old,Biological Replicate 4\"\n        },\n        {\n          \"accession\": \"GSM8745852\",\n          \"title\": \"Mus musculus,skeletal muscle,SOL,3-month-old,Biological Replicate 4\"\n        },\n        {\n          \"accession\": \"GSM8745792\",\n          \"title\": \"Mus musculus,skeletal muscle,LDM,24-month-old,Biological Replicate 3\"\n        },\n        {\n          \"accession\": \"GSM8745829\",\n          \"title\": \"Mus musculus,skeletal muscle,EDL,3-month-old,Biological Replicate 4\"\n        },\n        {\n          \"accession\": \"GSM8745855\",\n          \"title\": \"Mus musculus,skeletal muscle,ST,3-month-old,Biological Replicate 3\"\n        },\n        {\n          \"accession\": \"GSM8745835\",\n          \"title\": \"Mus musculus,skeletal muscle,LDM,3-month-old,Biological Replicate 2\"\n        },\n        {\n          \"accession\": \"GSM8745821\",\n          \"title\": \"Mus musculus,skeletal muscle,Ven,24-month-old,Biological Replicate 4\"\n        },\n        {\n          \"accession\": \"GSM8745858\",\n          \"title\": \"Mus musculus,skeletal muscle,TA,3-month-old,Biological Replicate 2\"\n        },\n        {\n          \"accession\": \"GSM8745815\",\n          \"title\": \"Mus musculus,skeletal muscle,TA,24-month-old,Biological Replicate 2\"\n        },\n        {\n          \"accession\": \"GSM8745861\",\n          \"title\": \"Mus musculus,skeletal muscle,Ven,3-month-old,Biological Replicate 1\"\n        },\n        {\n          \"accession\": \"GSM8745795\",\n          \"title\": \"Mus musculus,skeletal muscle,Mas,24-month-old,Biological Replicate 2\"\n        },\n        {\n          \"accession\": \"GSM8745809\",\n          \"title\": \"Mus musculus,skeletal muscle,SOL,24-month-old,Biological Replicate 4\"\n        },\n        {\n          \"accession\": \"GSM8745818\",\n          \"title\": \"Mus musculus,skeletal muscle,Ven,24-month-old,Biological Replicate 1\"\n        },\n        {\n          \"accession\": \"GSM8745841\",\n          \"title\": \"Mus musculus,skeletal muscle,PMM,3-month-old,Biological Replicate 1\"\n        },\n        {\n          \"accession\": \"GSM8745840\",\n          \"title\": \"Mus musculus,skeletal muscle,Mas,3-month-old,Biological Replicate 3\"\n        },\n        {\n          \"accession\": \"GSM8745794\",\n          \"title\": \"Mus musculus,skeletal muscle,Mas,24-month-old,Biological Replicate 1\"\n        },\n        {\n          \"accession\": \"GSM8745798\",\n          \"title\": \"Mus musculus,skeletal muscle,PMM,24-month-old,Biological Replicate 1\"\n        },\n        {\n          \"accession\": \"GSM8745860\",\n          \"title\": \"Mus musculus,skeletal muscle,TA,3-month-old,Biological Replicate 4\"\n        },\n        {\n          \"accession\": \"GSM8745838\",\n          \"title\": \"Mus musculus,skeletal muscle,Mas,3-month-old,Biological Replicate 1\"\n        },\n        {\n          \"accession\": \"GSM8745864\",\n          \"title\": \"Mus musculus,skeletal muscle,Ven,3-month-old,Biological Replicate 4\"\n        },\n        {\n          \"accession\": \"GSM8745801\",\n          \"title\": \"Mus musculus,skeletal muscle,PMM,24-month-old,Biological Replicate 4\"\n        },\n        {\n          \"accession\": \"GSM8745834\",\n          \"title\": \"Mus musculus,skeletal muscle,LDM,3-month-old,Biological Replicate 1\"\n        },\n        {\n          \"accession\": \"GSM8745797\",\n          \"title\": \"Mus musculus,skeletal muscle,Mas,24-month-old,Biological Replicate 4\"\n        },\n        {\n          \"accession\": \"GSM8745857\",\n          \"title\": \"Mus musculus,skeletal muscle,TA,3-month-old,Biological Replicate 1\"\n        },\n        {\n          \"accession\": \"GSM8745837\",\n          \"title\": \"Mus musculus,skeletal muscle,LDM,3-month-old,Biological Replicate 4\"\n        },\n        {\n          \"accession\": \"GSM8745803\",\n          \"title\": \"Mus musculus,skeletal muscle,Qua,24-month-old,Biological Replicate 2\"\n        },\n        {\n          \"accession\": \"GSM8745814\",\n          \"title\": \"Mus musculus,skeletal muscle,TA,24-month-old,Biological Replicate 1\"\n        },\n        {\n          \"accession\": \"GSM8745854\",\n          \"title\": \"Mus musculus,skeletal muscle,ST,3-month-old,Biological Replicate 2\"\n        },\n        {\n          \"accession\": \"GSM8745817\",\n          \"title\": \"Mus musculus,skeletal muscle,TA,24-month-old,Biological Replicate 4\"\n        },\n        {\n          \"accession\": \"GSM8745823\",\n          \"title\": \"Mus musculus,skeletal muscle,Dia,3-month-old,Biological Replicate 2\"\n        },\n        {\n          \"accession\": \"GSM8745826\",\n          \"title\": \"Mus musculus,skeletal muscle,EDL,3-month-old,Biological Replicate 1\"\n        },\n        {\n          \"accession\": \"GSM8745863\",\n          \"title\": \"Mus musculus,skeletal muscle,Ven,3-month-old,Biological Replicate 3\"\n        },\n        {\n          \"accession\": \"GSM8745800\",\n          \"title\": \"Mus musculus,skeletal muscle,PMM,24-month-old,Biological Replicate 3\"\n        },\n        {\n          \"accession\": \"GSM8745820\",\n          \"title\": \"Mus musculus,skeletal muscle,Ven,24-month-old,Biological Replicate 3\"\n        },\n        {\n          \"accession\": \"GSM8745839\",\n          \"title\": \"Mus musculus,skeletal muscle,Mas,3-month-old,Biological Replicate 2\"\n        },\n        {\n          \"accession\": \"GSM8745842\",\n          \"title\": \"Mus musculus,skeletal muscle,PMM,3-month-old,Biological Replicate 2\"\n        },\n        {\n          \"accession\": \"GSM8745843\",\n          \"title\": \"Mus musculus,skeletal muscle,PMM,3-month-old,Biological Replicate 3\"\n        },\n        {\n          \"accession\": \"GSM8745802\",\n          \"title\": \"Mus musculus,skeletal muscle,Qua,24-month-old,Biological Replicate 1\"\n        },\n        {\n          \"accession\": \"GSM8745806\",\n          \"title\": \"Mus musculus,skeletal muscle,SOL,24-month-old,Biological Replicate 1\"\n        },\n        {\n          \"accession\": \"GSM8745845\",\n          \"title\": \"Mus musculus,skeletal muscle,Qua,3-month-old,Biological Replicate 1\"\n        },\n        {\n          \"accession\": \"GSM8745780\",\n          \"title\": \"Mus musculus,skeletal muscle,Dia,24-month-old,Biological Replicate 2\"\n        },\n        {\n          \"accession\": \"GSM8745779\",\n          \"title\": \"Mus musculus,skeletal muscle,Dia,24-month-old,Biological Replicate 1\"\n        },\n        {\n          \"accession\": \"GSM8745783\",\n          \"title\": \"Mus musculus,skeletal muscle,EDL,24-month-old,Biological Replicate 2\"\n        },\n        {\n          \"accession\": \"GSM8745846\",\n          \"title\": \"Mus musculus,skeletal muscle,Qua,3-month-old,Biological Replicate 2\"\n        },\n        {\n          \"accession\": \"GSM8745848\",\n          \"title\": \"Mus musculus,skeletal muscle,Qua,3-month-old,Biological Replicate 4\"\n        },\n        {\n          \"accession\": \"GSM8745822\",\n          \"title\": \"Mus musculus,skeletal muscle,Dia,3-month-old,Biological Replicate 1\"\n        },\n        {\n          \"accession\": \"GSM8745859\",\n          \"title\": \"Mus musculus,skeletal muscle,TA,3-month-old,Biological Replicate 3\"\n        },\n        {\n          \"accession\": \"GSM8745831\",\n          \"title\": \"Mus musculus,skeletal muscle,Gas,3-month-old,Biological Replicate 2\"\n        },\n        {\n          \"accession\": \"GSM8745805\",\n          \"title\": \"Mus musculus,skeletal muscle,Qua,24-month-old,Biological Replicate 4\"\n        },\n        {\n          \"accession\": \"GSM8745799\",\n          \"title\": \"Mus musculus,skeletal muscle,PMM,24-month-old,Biological Replicate 2\"\n        },\n        {\n          \"accession\": \"GSM8745808\",\n          \"title\": \"Mus musculus,skeletal muscle,SOL,24-month-old,Biological Replicate 3\"\n        },\n        {\n          \"accession\": \"GSM8745862\",\n          \"title\": \"Mus musculus,skeletal muscle,Ven,3-month-old,Biological Replicate 2\"\n        },\n        {\n          \"accession\": \"GSM8745782\",\n          \"title\": \"Mus musculus,skeletal muscle,EDL,24-month-old,Biological Replicate 1\"\n        },\n        {\n          \"accession\": \"GSM8745819\",\n          \"title\": \"Mus musculus,skeletal muscle,Ven,24-month-old,Biological Replicate 2\"\n        },\n        {\n          \"accession\": \"GSM8745785\",\n          \"title\": \"Mus musculus,skeletal muscle,EDL,24-month-old,Biological Replicate 4\"\n        },\n        {\n          \"accession\": \"GSM8745811\",\n          \"title\": \"Mus musculus,skeletal muscle,ST,24-month-old,Biological Replicate 2\"\n        },\n        {\n          \"accession\": \"GSM8745851\",\n          \"title\": \"Mus musculus,skeletal muscle,SOL,3-month-old,Biological Replicate 3\"\n        },\n        {\n          \"accession\": \"GSM8745788\",\n          \"title\": \"Mus musculus,skeletal muscle,Gas,24-month-old,Biological Replicate 3\"\n        },\n        {\n          \"accession\": \"GSM8745825\",\n          \"title\": \"Mus musculus,skeletal muscle,Dia,3-month-old,Biological Replicate 4\"\n        },\n        {\n          \"accession\": \"GSM8745791\",\n          \"title\": \"Mus musculus,skeletal muscle,LDM,24-month-old,Biological Replicate 2\"\n        },\n        {\n          \"accession\": \"GSM8745828\",\n          \"title\": \"Mus musculus,skeletal muscle,EDL,3-month-old,Biological Replicate 3\"\n        }\n      ],\n      \"relations\": [],\n      \"extrelations\": [],\n      \"n_samples\": 86,\n      \"seriestitle\": \"\",\n      \"platformtitle\": \"\",\n      \"platformtaxa\": \"\",\n      \"samplestaxa\": \"\",\n      \"pubmedids\": [\n        \"40631796\"\n      ],\n      \"projects\": [],\n      \"ftplink\": \"ftp://ftp.ncbi.nlm.nih.gov/geo/series/GSE287nnn/GSE287451/\",\n      \"geo2r\": \"no\",\n      \"bioproject\": \"PRJNA1212535\"\n    },\n    \"200287142\": {\n      \"uid\": \"200287142\",\n      \"accession\": \"GSE287142\",\n      \"gds\": \"\",\n      \"title\": \"Retinoid X Receptor as a Mediator of Post Stroke Recovery by Reversing Age-Associated Phenotypes of Microglia/Hematogenous Macrophages\",\n      \"summary\": \"After stroke, microglia/blood-derived macrophages, together MF, clear dead cells and cellular debris in the infarcted brain through phagocytosis as an essential part of the repair/recovery process. However, the phagocytic capability of MF declines with age. Furthermore, aged MF become overactivated in response to stroke, enhancing secondary brain injury. Now, demonstrate that by reversing the age-related dysfunctions in MF through activating the retinoid x receptor (RXR), the recovery after stroke in the aged brain could be improved. Using RNA sequencing, we compared the transcriptomes between MF isolated from the brains of young and aged mice. We observed higher levels of pro-inflammatory genes and lower levels of phagocytosis-facilitating genes (Cd206, Cd36) expressed by aged MF. Meanwhile, the treatment with RXR agonist bexarotene (BEX) reversed the signature genes of microglia aging in the aged MF. With the in vivo phagocytosis model, we showed that BEX enhanced the phagocytic ability of aged MF. Using mouse MCAo stroke model, we established that BEX improved sensorimotor and cognitive recovery after MCAo in a myeloid-RXRa-specific and -dependent manner. In conclusion, we showed that activating RXRa partially restores age-related MF dysfunctions and that RXRa deficiency in MF limits the therapeutic effect of RXR in improving post-stroke recovery in the aged brain\",\n      \"gpl\": \"24247\",\n      \"gse\": \"287142\",\n      \"taxon\": \"Mus musculus\",\n      \"entrytype\": \"GSE\",\n      \"gdstype\": \"Expression profiling by high throughput sequencing\",\n      \"ptechtype\": \"\",\n      \"valtype\": \"\",\n      \"ssinfo\": \"\",\n      \"subsetinfo\": \"\",\n      \"pdat\": \"2025/09/17\",\n      \"suppfile\": \"CSV\",\n      \"samples\": [\n        {\n          \"accession\": \"GSM8739595\",\n          \"title\": \"MF, young, vehicle, biol rep 3\"\n        },\n        {\n          \"accession\": \"GSM8739598\",\n          \"title\": \"MF, young, BEX, biol rep 3\"\n        },\n        {\n          \"accession\": \"GSM8739604\",\n          \"title\": \"MF, aged, BEX, biol rep 3\"\n        },\n        {\n          \"accession\": \"GSM8739601\",\n          \"title\": \"MF, aged, vehicle, biol rep 3\"\n        },\n        {\n          \"accession\": \"GSM8739603\",\n          \"title\": \"MF, aged, BEX, biol rep 2\"\n        },\n        {\n          \"accession\": \"GSM8739597\",\n          \"title\": \"MF, young, BEX, biol rep 2\"\n        },\n        {\n          \"accession\": \"GSM8739600\",\n          \"title\": \"MF, aged, vehicle, biol rep 2\"\n        },\n        {\n          \"accession\": \"GSM8739606\",\n          \"title\": \"MF, aged, stroked, vehicle, biol rep 2\"\n        },\n        {\n          \"accession\": \"GSM8739609\",\n          \"title\": \"MF, aged, stroked, BEX, biol rep 2\"\n        },\n        {\n          \"accession\": \"GSM8739605\",\n          \"title\": \"MF, aged, stroked, vehicle, biol rep 1\"\n        },\n        {\n          \"accession\": \"GSM8739608\",\n          \"title\": \"MF, aged, stroked, BEX, biol rep 1\"\n        },\n        {\n          \"accession\": \"GSM8739602\",\n          \"title\": \"MF, aged, BEX, biol rep 1\"\n        },\n        {\n          \"accession\": \"GSM8739594\",\n          \"title\": \"MF, young, vehicle, biol rep 2\"\n        },\n        {\n          \"accession\": \"GSM8739593\",\n          \"title\": \"MF, young, vehicle, biol rep 1\"\n        },\n        {\n          \"accession\": \"GSM8739596\",\n          \"title\": \"MF, young, BEX, biol rep 1\"\n        },\n        {\n          \"accession\": \"GSM8739607\",\n          \"title\": \"MF, aged, stroked, vehicle, biol rep 3\"\n        },\n        {\n          \"accession\": \"GSM8739610\",\n          \"title\": \"MF, aged, stroked, BEX, biol rep 3\"\n        },\n        {\n          \"accession\": \"GSM8739599\",\n          \"title\": \"MF, aged, vehicle, biol rep 1\"\n        }\n      ],\n      \"relations\": [],\n      \"extrelations\": [],\n      \"n_samples\": 18,\n      \"seriestitle\": \"\",\n      \"platformtitle\": \"\",\n      \"platformtaxa\": \"\",\n      \"samplestaxa\": \"\",\n      \"pubmedids\": [\n        \"40803891\"\n      ],\n      \"projects\": [],\n      \"ftplink\": \"ftp://ftp.ncbi.nlm.nih.gov/geo/series/GSE287nnn/GSE287142/\",\n      \"geo2r\": \"no\",\n      \"bioproject\": \"PRJNA1211183\"\n    },\n    \"200278158\": {\n      \"uid\": \"200278158\",\n      \"accession\": \"GSE278158\",\n      \"gds\": \"\",\n      \"title\": \"A protective role of SRC-1 against aging associated cognitive decline\",\n      \"summary\": \"The mechanisms underlying dementia, including Alzheimer\\u2019s Disease (AD), associated with aging remain elusive.  Our RNA sequencing analysis (RNA-Seq) revealed that the loss of steroid receptor coactivator-1 (SRC-1) leads to alterations in gene expression signatures that are commonly associated with neurodegenerative diseases, including AD. Consistent with previous findings, our research indicates that SRC-1 deficiency diminishes the neural plasticity of the hippocampal CA1 neurons. Cognitive behavior tests demonstrate that both SRC-1-KO mice and mice with a humanized SRC-1 mutation (SRC-1L1376P) displayed early signs of contextual memory impairment at just 6 months of age, in contrast to the typical aging-associated memory decline observed in wild type mice at 18 months of age. These results suggest a protective role of SRC1 against aging-associated cognitive decline. To further explore the molecular mechanism, we reanalyzed publicly available spatial RNA-Seq data of both young and aged mouse brains. We found a synchronous decline in SRC-1 and S100 calcium-binding protein A6 (S100A6), an AD associated gene, in both the hypothalamus and hippocampus of aged brain. Notably, our RNA-Seq data highlighted S100A6 as one of the most profoundly inhibited genes in SRC-1-KO mice. We also identified S100A6 and S100A11 as potential AD-associated genes that are downstream targets of SRC-1, offering novel perspectives on the protective role of SRC1 against cognitive decline due to aging.\",\n      \"gpl\": \"24247\",\n      \"gse\": \"278158\",\n      \"taxon\": \"Mus musculus\",\n      \"entrytype\": \"GSE\",\n      \"gdstype\": \"Expression profiling by high throughput sequencing\",\n      \"ptechtype\": \"\",\n      \"valtype\": \"\",\n      \"ssinfo\": \"\",\n      \"subsetinfo\": \"\",\n      \"pdat\": \"2025/09/17\",\n      \"suppfile\": \"TXT\",\n      \"samples\": [\n        {\n          \"accession\": \"GSM8540992\",\n          \"title\": \"SRC1 KO 01\"\n        },\n        {\n          \"accession\": \"GSM8540989\",\n          \"title\": \"WT 01\"\n        },\n        {\n          \"accession\": \"GSM8540990\",\n          \"title\": \"WT 02\"\n        },\n        {\n          \"accession\": \"GSM8540993\",\n          \"title\": \"SRC1 KO 02\"\n        },\n        {\n          \"accession\": \"GSM8540991\",\n          \"title\": \"WT 03\"\n        },\n        {\n          \"accession\": \"GSM8540994\",\n          \"title\": \"SRC1 KO 03\"\n        }\n      ],\n      \"relations\": [],\n      \"extrelations\": [],\n      \"n_samples\": 6,\n      \"seriestitle\": \"\",\n      \"platformtitle\": \"\",\n      \"platformtaxa\": \"\",\n      \"samplestaxa\": \"\",\n      \"pubmedids\": [\n        \"40882002\"\n      ],\n      \"projects\": [],\n      \"ftplink\": \"ftp://ftp.ncbi.nlm.nih.gov/geo/series/GSE278nnn/GSE278158/\",\n      \"geo2r\": \"no\",\n      \"bioproject\": \"PRJNA1165782\"\n    },\n    \"200277997\": {\n      \"uid\": \"200277997\",\n      \"accession\": \"GSE277997\",\n      \"gds\": \"\",\n      \"title\": \"BubR1 Insufficiency Recapitulates Changes Associated with Age-Related Cardiac Pathologies\",\n      \"summary\": \"Aging is a major risk factor for cardiovascular diseases, including heart failure, and contributes to pathological changes such as hypertrophy, fibrosis, and cellular senescence in the heart. BubR1, a critical regulator of the spindle assembly checkpoint, has been linked to various aging phenotypes, though its specific role in the heart remains largely unexplored. In this study, we examined the effects of BubR1 insufficiency in hypomorphic mice, revealing significant cardiac hypertrophy, fibrosis, and increased markers of cellular senescence. Transcriptomic analysis demonstrated that BubR1 insufficiency triggers molecular changes in the heart similar to those seen in aged hearts. Likewise, comparisons with end-stage heart failure patients showed that BubR1 deficiency mirrors transcriptomic alterations characteristic of heart failure. Importantly, our results indicate that heart failure is associated with reduced BubR1 levels, which also naturally declines with age in the heart. Our findings suggest that BubR1, traditionally known for its mitotic functions, plays a crucial role in maintaining the structure and function of the post-mitotic heart.\",\n      \"gpl\": \"21103\",\n      \"gse\": \"277997\",\n      \"taxon\": \"Mus musculus\",\n      \"entrytype\": \"GSE\",\n      \"gdstype\": \"Expression profiling by high throughput sequencing\",\n      \"ptechtype\": \"\",\n      \"valtype\": \"\",\n      \"ssinfo\": \"\",\n      \"subsetinfo\": \"\",\n      \"pdat\": \"2025/09/17\",\n      \"suppfile\": \"CSV\",\n      \"samples\": [\n        {\n          \"accession\": \"GSM8536925\",\n          \"title\": \"Wildtype_female1\"\n        },\n        {\n          \"accession\": \"GSM8536928\",\n          \"title\": \"Hypomorph_female1\"\n        },\n        {\n          \"accession\": \"GSM8536919\",\n          \"title\": \"Wildtype_male1\"\n        },\n        {\n          \"accession\": \"GSM8536922\",\n          \"title\": \"Hypomorph_male1\"\n        },\n        {\n          \"accession\": \"GSM8536923\",\n          \"title\": \"Hypomorph_male2\"\n        },\n        {\n          \"accession\": \"GSM8536920\",\n          \"title\": \"Wildtype_male2\"\n        },\n        {\n          \"accession\": \"GSM8536926\",\n          \"title\": \"Wildtype_female2\"\n        },\n        {\n          \"accession\": \"GSM8536929\",\n          \"title\": \"Hypomorph_female2\"\n        },\n        {\n          \"accession\": \"GSM8536924\",\n          \"title\": \"Hypomorph_male3\"\n        },\n        {\n          \"accession\": \"GSM8536930\",\n          \"title\": \"Hypomorph_female3\"\n        },\n        {\n          \"accession\": \"GSM8536921\",\n          \"title\": \"Wildtype_male3\"\n        },\n        {\n          \"accession\": \"GSM8536927\",\n          \"title\": \"Wildtype_female3\"\n        }\n      ],\n      \"relations\": [],\n      \"extrelations\": [],\n      \"n_samples\": 12,\n      \"seriestitle\": \"\",\n      \"platformtitle\": \"\",\n      \"platformtaxa\": \"\",\n      \"samplestaxa\": \"\",\n      \"pubmedids\": [\n        \"40607964\"\n      ],\n      \"projects\": [],\n      \"ftplink\": \"ftp://ftp.ncbi.nlm.nih.gov/geo/series/GSE277nnn/GSE277997/\",\n      \"geo2r\": \"no\",\n      \"bioproject\": \"PRJNA1165196\"\n    },\n    \"200220548\": {\n      \"uid\": \"200220548\",\n      \"accession\": \"GSE220548\",\n      \"gds\": \"\",\n      \"title\": \"Human iPSC-Derived Mononuclear Phagocytes Improve Cognition and Neural Health across Multiple Mouse Models of Aging and Alzheimer's Disease\",\n      \"summary\": \"Young blood or plasma and young bone marrow improves cognitive function in aged animals, though the cell type responsible for these regenerative effects remains unknown. The current study used induced pluripotent stem cells (iPSCs) to assess the potential of mononuclear phagocytes as a therapeutic for age-associated cognitive decline, as iPSCs provide a source of autologous blood cells without the risk of immune rejection or graft vs. host disease. Human iPSCs differentiated into mononuclear phagocytes (iMPs) were administered to aging, genetically immunocompromised NOD scid gamma mice via tail vein injection. Aging mice receiving iMP treatment showed significant improvements in behavioral tasks relying on spatial working memory and on hippocampus-dependent short-term memory. iMP treatment also had significant effects on several key neural health markers. Expression of the synaptic transporter, VGLUT1, was decreased in untreated aging mice, and levels were restored in aging mice treated with iMPs. Aging mice also had increased numbers of astrocytes and microglia, as well as decreased microglial branching, which were all reversed by iMP treatment. Profiling of the plasma via proteomics and the hippocampus via single nuclei RNA sequencing identified several pathways that may mediate the effects of iMPs. snRNA-seq analysis also revealed that iMP treatment increased a subpopulation of hippocampal mossy cells in aging mice. iPSCs offer an autologous therapy and based on a range of benefits, iPSC-derived mononuclear phagocytes are a promising new therapeutic strategy for age-associated declines in cognition and neural health.\",\n      \"gpl\": \"24247\",\n      \"gse\": \"220548\",\n      \"taxon\": \"Mus musculus\",\n      \"entrytype\": \"GSE\",\n      \"gdstype\": \"Expression profiling by high throughput sequencing\",\n      \"ptechtype\": \"\",\n      \"valtype\": \"\",\n      \"ssinfo\": \"\",\n      \"subsetinfo\": \"\",\n      \"pdat\": \"2025/09/10\",\n      \"suppfile\": \"H5\",\n      \"samples\": [\n        {\n          \"accession\": \"GSM8180882\",\n          \"title\": \"Mouse hippocampus from young animals treated with vehicle, rep 5\"\n        },\n        {\n          \"accession\": \"GSM8180885\",\n          \"title\": \"Mouse hippocampus from aging animals treated with vehicle, rep 3\"\n        },\n        {\n          \"accession\": \"GSM8180879\",\n          \"title\": \"Mouse hippocampus from young animals treated with vehicle, rep 2\"\n        },\n        {\n          \"accession\": \"GSM8180878\",\n          \"title\": \"Mouse hippocampus from young animals treated with vehicle, rep 1\"\n        },\n        {\n          \"accession\": \"GSM8180881\",\n          \"title\": \"Mouse hippocampus from young animals treated with vehicle, rep 4\"\n        },\n        {\n          \"accession\": \"GSM8180884\",\n          \"title\": \"Mouse hippocampus from aging animals treated with vehicle, rep 2\"\n        },\n        {\n          \"accession\": \"GSM8180883\",\n          \"title\": \"Mouse hippocampus from aging animals treated with vehicle, rep 1\"\n        },\n        {\n          \"accession\": \"GSM8180887\",\n          \"title\": \"Mouse hippocampus from aging animals treated with vehicle, rep 5\"\n        },\n        {\n          \"accession\": \"GSM8180886\",\n          \"title\": \"Mouse hippocampus from aging animals treated with vehicle, rep 4\"\n        },\n        {\n          \"accession\": \"GSM8180890\",\n          \"title\": \"Mouse hippocampus from aging animals treated with iMPs, rep 3\"\n        },\n        {\n          \"accession\": \"GSM8180892\",\n          \"title\": \"Mouse hippocampus from aging animals treated with iMPs, rep 5\"\n        },\n        {\n          \"accession\": \"GSM8180889\",\n          \"title\": \"Mouse hippocampus from aging animals treated with iMPs, rep 2\"\n        },\n        {\n          \"accession\": \"GSM8180891\",\n          \"title\": \"Mouse hippocampus from aging animals treated with iMPs, rep 4\"\n        },\n        {\n          \"accession\": \"GSM8180888\",\n          \"title\": \"Mouse hippocampus from aging animals treated with iMPs, rep 1\"\n        },\n        {\n          \"accession\": \"GSM8180880\",\n          \"title\": \"Mouse hippocampus from young animals treated with vehicle, rep 3\"\n        }\n      ],\n      \"relations\": [],\n      \"extrelations\": [],\n      \"n_samples\": 15,\n      \"seriestitle\": \"\",\n      \"platformtitle\": \"\",\n      \"platformtaxa\": \"\",\n      \"samplestaxa\": \"\",\n      \"pubmedids\": [\n        \"40850934\"\n      ],\n      \"projects\": [],\n      \"ftplink\": \"ftp://ftp.ncbi.nlm.nih.gov/geo/series/GSE220nnn/GSE220548/\",\n      \"geo2r\": \"no\",\n      \"bioproject\": \"PRJNA910182\"\n    },\n    \"200307024\": {\n      \"uid\": \"200307024\",\n      \"accession\": \"GSE307024\",\n      \"gds\": \"\",\n      \"title\": \"PRDM16 reduces cellular senescence by upregulating GSTM1\",\n      \"summary\": \"Cellular senescence is a hallmark of aging and the accumulation of senescent cells (SnCs) accelerates the aging process, contributing to aging-related organ disorders. The PRDF1 and RIZ1 homology domain (PRDM) protein exhibits robust transcriptional regulatory activities and governs a wide range of biological processes. However, its roles in cellular senescence remain unclear. Here, we demonstrated that PRDM16, a member of the PRDM protein family, decreased significantly in multiple organs of aged mice compared to young mice. Global Prdm16 deletion contributed to cellular senescence in various organs, including the kidneys, heart, lungs, hippocampus, stomach, and gut, leading to accelerated aging-related organ injury. Furthermore, tubular-specific Prdm16 deletion aggravated irradiation-induced kidney aging and aging-related kidney diseases in irradiated mice subjected to ischemia-reperfusion surgery. Exogenous PRDM16 gene delivery by lentivirus effectively attenuated cellular senescence in vitro and in vivo. Mechanistically, PRDM16 improved glutathione metabolism and inhibited oxidative DNA damage, which is a driving force of senescence. Specifically, PRDM16 upregulated the transcription of glutathione S-transferase mu 1 (GSTM1) by binding to its promoter region. Transfection with GSTM1 reversed PRDM16 deficiency-induced cellular senescence and kidney aging. Collectively, our results provide a potential target for the investigation of anti-aging therapies.\",\n      \"gpl\": \"24247\",\n      \"gse\": \"307024\",\n      \"taxon\": \"Mus musculus\",\n      \"entrytype\": \"GSE\",\n      \"gdstype\": \"Expression profiling by high throughput sequencing\",\n      \"ptechtype\": \"\",\n      \"valtype\": \"\",\n      \"ssinfo\": \"\",\n      \"subsetinfo\": \"\",\n      \"pdat\": \"2025/09/02\",\n      \"suppfile\": \"MTX, TSV\",\n      \"samples\": [\n        {\n          \"accession\": \"GSM9214429\",\n          \"title\": \"Renal cortex, Prdm16 ko, mouse1\"\n        },\n        {\n          \"accession\": \"GSM9214426\",\n          \"title\": \"Renal cortex, WT, mouse1\"\n        },\n        {\n          \"accession\": \"GSM9214427\",\n          \"title\": \"Renal cortex, WT, mouse2\"\n        },\n        {\n          \"accession\": \"GSM9214430\",\n          \"title\": \"Renal cortex, Prdm16 ko, mouse2\"\n        },\n        {\n          \"accession\": \"GSM9214428\",\n          \"title\": \"Renal cortex, WT, mouse3\"\n        },\n        {\n          \"accession\": \"GSM9214431\",\n          \"title\": \"Renal cortex, Prdm16 ko, mouse3\"\n        }\n      ],\n      \"relations\": [],\n      \"extrelations\": [],\n      \"n_samples\": 6,\n      \"seriestitle\": \"\",\n      \"platformtitle\": \"\",\n      \"platformtaxa\": \"\",\n      \"samplestaxa\": \"\",\n      \"pubmedids\": [],\n      \"projects\": [],\n      \"ftplink\": \"ftp://ftp.ncbi.nlm.nih.gov/geo/series/GSE307nnn/GSE307024/\",\n      \"geo2r\": \"no\",\n      \"bioproject\": \"PRJNA1314125\"\n    },\n    \"200304754\": {\n      \"uid\": \"200304754\",\n      \"accession\": \"GSE304754\",\n      \"gds\": \"\",\n      \"title\": \"Multi-omics analysis highlights the link of aging-related cognitive decline with systemic inflammation and alterations of tissue-maintenance [RRBS]\",\n      \"summary\": \"Aging-related cognitive decline is associated with changes across different tissues and the gut microbiome, including dysfunction of the gut-brain axis. However, only few studies have linked multi-organ alterations to cognitive decline during aging. Here we report a multi-omics analysis integrating metabolomics, transcriptomics, DNA methylation, and metagenomics data from hippocampus, liver, colon, and fecal samples of mice, correlated with cognitive performance in the Barnes Maze spatial learning task across different age groups. We identified 734 molecular features associated with cognitive rank within individual data layers, of which 227 features remain when integrating all data layers with each other. Among the single-layer predictors, several host and microbial features were highlighted, with host-associated markers being predominant. Host features associated with cognitive function mainly belong to innate and adaptive inflammatory activity (inflammaging) and developmental processes. Our findings suggest that cognitive decline in aging is tightly coupled to systemic, age-associated inflammation, potentially initiated by microbiome-driven gastrointestinal inflammatory activity, emphasizing a link between peripheral tissue alterations and brain function.\",\n      \"gpl\": \"24247\",\n      \"gse\": \"304754\",\n      \"taxon\": \"Mus musculus\",\n      \"entrytype\": \"GSE\",\n      \"gdstype\": \"Methylation profiling by high throughput sequencing\",\n      \"ptechtype\": \"\",\n      \"valtype\": \"\",\n      \"ssinfo\": \"\",\n      \"subsetinfo\": \"\",\n      \"pdat\": \"2025/08/31\",\n      \"suppfile\": \"COV\",\n      \"samples\": [\n        {\n          \"accession\": \"GSM9156355\",\n          \"title\": \"Hippocampus, 9 Months, Rep7\"\n        },\n        {\n          \"accession\": \"GSM9156401\",\n          \"title\": \"Hippocampus, 28 Months, Rep10\"\n        },\n        {\n          \"accession\": \"GSM9156335\",\n          \"title\": \"Hippocampus, 3 Months, Rep8\"\n        },\n        {\n          \"accession\": \"GSM9156381\",\n          \"title\": \"Hippocampus, 15 Months, Rep16\"\n        },\n        {\n          \"accession\": \"GSM9156398\",\n          \"title\": \"Hippocampus, 24 Months, Rep11\"\n        },\n        {\n          \"accession\": \"GSM9156361\",\n          \"title\": \"Hippocampus, 9 Months, Rep10\"\n        },\n        {\n          \"accession\": \"GSM9156378\",\n          \"title\": \"Hippocampus, 15 Months, Rep13\"\n        },\n        {\n          \"accession\": \"GSM9156404\",\n          \"title\": \"Hippocampus, 28 Months, Rep5\"\n        },\n        {\n          \"accession\": \"GSM9156358\",\n          \"title\": \"Hippocampus, 9 Months, Rep4\"\n        },\n        {\n          \"accession\": \"GSM9156341\",\n          \"title\": \"Hippocampus, 3 Months, Rep5\"\n        },\n        {\n          \"accession\": \"GSM9156338\",\n          \"title\": \"Hippocampus, 3 Months, Rep2\"\n        },\n        {\n          \"accession\": \"GSM9156372\",\n          \"title\": \"Hippocampus, 15 Months, Rep8\"\n        },\n        {\n          \"accession\": \"GSM9156369\",\n          \"title\": \"Hippocampus, 15 Months, Rep7\"\n        },\n        {\n          \"accession\": \"GSM9156395\",\n          \"title\": \"Hippocampus, 24 Months, Rep16\"\n        },\n        {\n          \"accession\": \"GSM9156389\",\n          \"title\": \"Hippocampus, 24 Months, Rep2\"\n        },\n        {\n          \"accession\": \"GSM9156352\",\n          \"title\": \"Hippocampus, 9 Months, Rep9\"\n        },\n        {\n          \"accession\": \"GSM9156415\",\n          \"title\": \"Hippocampus, 28 Months, Rep16\"\n        },\n        {\n          \"accession\": \"GSM9156349\",\n          \"title\": \"Hippocampus, 3 Months, Rep12\"\n        },\n        {\n          \"accession\": \"GSM9156353\",\n          \"title\": \"Hippocampus, 9 Months, Rep1\"\n        },\n        {\n          \"accession\": \"GSM9156412\",\n          \"title\": \"Hippocampus, 28 Months, Rep13\"\n        },\n        {\n          \"accession\": \"GSM9156375\",\n          \"title\": \"Hippocampus, 15 Months, Rep10\"\n        },\n        {\n          \"accession\": \"GSM9156392\",\n          \"title\": \"Hippocampus, 24 Months, Rep14\"\n        },\n        {\n          \"accession\": \"GSM9156416\",\n          \"title\": \"Hippocampus, 28 Months, Rep12\"\n        },\n        {\n          \"accession\": \"GSM9156373\",\n          \"title\": \"Hippocampus, 15 Months, Rep3\"\n        },\n        {\n          \"accession\": \"GSM9156350\",\n          \"title\": \"Hippocampus, 9 Months, Rep3\"\n        },\n        {\n          \"accession\": \"GSM9156336\",\n          \"title\": \"Hippocampus, 3 Months, Rep9\"\n        },\n        {\n          \"accession\": \"GSM9156396\",\n          \"title\": \"Hippocampus, 24 Months, Rep12\"\n        },\n        {\n          \"accession\": \"GSM9156393\",\n          \"title\": \"Hippocampus, 24 Months, Rep15\"\n        },\n        {\n          \"accession\": \"GSM9156356\",\n          \"title\": \"Hippocampus, 9 Months, Rep8\"\n        },\n        {\n          \"accession\": \"GSM9156364\",\n          \"title\": \"Hippocampus, 9 Months, Rep13\"\n        },\n        {\n          \"accession\": \"GSM9156390\",\n          \"title\": \"Hippocampus, 24 Months, Rep10\"\n        },\n        {\n          \"accession\": \"GSM9156376\",\n          \"title\": \"Hippocampus, 15 Months, Rep12\"\n        },\n        {\n          \"accession\": \"GSM9156413\",\n          \"title\": \"Hippocampus, 28 Months, Rep14\"\n        },\n        {\n          \"accession\": \"GSM9156387\",\n          \"title\": \"Hippocampus, 24 Months, Rep5\"\n        },\n        {\n          \"accession\": \"GSM9156410\",\n          \"title\": \"Hippocampus, 28 Months, Rep17\"\n        },\n        {\n          \"accession\": \"GSM9156344\",\n          \"title\": \"Hippocampus, 3 Months, Rep15\"\n        },\n        {\n          \"accession\": \"GSM9156407\",\n          \"title\": \"Hippocampus, 28 Months, Rep6\"\n        },\n        {\n          \"accession\": \"GSM9156370\",\n          \"title\": \"Hippocampus, 15 Months, Rep9\"\n        },\n        {\n          \"accession\": \"GSM9156345\",\n          \"title\": \"Hippocampus, 3 Months, Rep13\"\n        },\n        {\n          \"accession\": \"GSM9156371\",\n          \"title\": \"Hippocampus, 15 Months, Rep4\"\n        },\n        {\n          \"accession\": \"GSM9156367\",\n          \"title\": \"Hippocampus, 15 Months, Rep2\"\n        },\n        {\n          \"accession\": \"GSM9156351\",\n          \"title\": \"Hippocampus, 9 Months, Rep6\"\n        },\n        {\n          \"accession\": \"GSM9156384\",\n          \"title\": \"Hippocampus, 24 Months, Rep7\"\n        },\n        {\n          \"accession\": \"GSM9156388\",\n          \"title\": \"Hippocampus, 24 Months, Rep6\"\n        },\n        {\n          \"accession\": \"GSM9156347\",\n          \"title\": \"Hippocampus, 3 Months, Rep10\"\n        },\n        {\n          \"accession\": \"GSM9156414\",\n          \"title\": \"Hippocampus, 28 Months, Rep18\"\n        },\n        {\n          \"accession\": \"GSM9156391\",\n          \"title\": \"Hippocampus, 24 Months, Rep4\"\n        },\n        {\n          \"accession\": \"GSM9156348\",\n          \"title\": \"Hippocampus, 3 Months, Rep11\"\n        },\n        {\n          \"accession\": \"GSM9156411\",\n          \"title\": \"Hippocampus, 28 Months, Rep15\"\n        },\n        {\n          \"accession\": \"GSM9156408\",\n          \"title\": \"Hippocampus, 28 Months, Rep2\"\n        },\n        {\n          \"accession\": \"GSM9156382\",\n          \"title\": \"Hippocampus, 24 Months, Rep3\"\n        },\n        {\n          \"accession\": \"GSM9156368\",\n          \"title\": \"Hippocampus, 15 Months, Rep6\"\n        },\n        {\n          \"accession\": \"GSM9156379\",\n          \"title\": \"Hippocampus, 15 Months, Rep14\"\n        },\n        {\n          \"accession\": \"GSM9156342\",\n          \"title\": \"Hippocampus, 3 Months, Rep6\"\n        },\n        {\n          \"accession\": \"GSM9156359\",\n          \"title\": \"Hippocampus, 9 Months, Rep11\"\n        },\n        {\n          \"accession\": \"GSM9156385\",\n          \"title\": \"Hippocampus, 24 Months, Rep9\"\n        },\n        {\n          \"accession\": \"GSM9156363\",\n          \"title\": \"Hippocampus, 9 Months, Rep14\"\n        },\n        {\n          \"accession\": \"GSM9156399\",\n          \"title\": \"Hippocampus, 28 Months, Rep9\"\n        },\n        {\n          \"accession\": \"GSM9156343\",\n          \"title\": \"Hippocampus, 3 Months, Rep14\"\n        },\n        {\n          \"accession\": \"GSM9156362\",\n          \"title\": \"Hippocampus, 9 Months, Rep16\"\n        },\n        {\n          \"accession\": \"GSM9156409\",\n          \"title\": \"Hippocampus, 28 Months, Rep1\"\n        },\n        {\n          \"accession\": \"GSM9156340\",\n          \"title\": \"Hippocampus, 3 Months, Rep3\"\n        },\n        {\n          \"accession\": \"GSM9156405\",\n          \"title\": \"Hippocampus, 28 Months, Rep8\"\n        },\n        {\n          \"accession\": \"GSM9156366\",\n          \"title\": \"Hippocampus, 15 Months, Rep5\"\n        },\n        {\n          \"accession\": \"GSM9156406\",\n          \"title\": \"Hippocampus, 28 Months, Rep7\"\n        },\n        {\n          \"accession\": \"GSM9156339\",\n          \"title\": \"Hippocampus, 3 Months, Rep7\"\n        },\n        {\n          \"accession\": \"GSM9156402\",\n          \"title\": \"Hippocampus, 28 Months, Rep3\"\n        },\n        {\n          \"accession\": \"GSM9156365\",\n          \"title\": \"Hippocampus, 9 Months, Rep12\"\n        },\n        {\n          \"accession\": \"GSM9156403\",\n          \"title\": \"Hippocampus, 28 Months, Rep4\"\n        },\n        {\n          \"accession\": \"GSM9156334\",\n          \"title\": \"Hippocampus, 3 Months, Rep4\"\n        },\n        {\n          \"accession\": \"GSM9156380\",\n          \"title\": \"Hippocampus, 15 Months, Rep15\"\n        },\n        {\n          \"accession\": \"GSM9156360\",\n          \"title\": \"Hippocampus, 9 Months, Rep15\"\n        },\n        {\n          \"accession\": \"GSM9156337\",\n          \"title\": \"Hippocampus, 3 Months, Rep1\"\n        },\n        {\n          \"accession\": \"GSM9156386\",\n          \"title\": \"Hippocampus, 24 Months, Rep8\"\n        },\n        {\n          \"accession\": \"GSM9156377\",\n          \"title\": \"Hippocampus, 15 Months, Rep11\"\n        },\n        {\n          \"accession\": \"GSM9156374\",\n          \"title\": \"Hippocampus, 15 Months, Rep1\"\n        },\n        {\n          \"accession\": \"GSM9156383\",\n          \"title\": \"Hippocampus, 24 Months, Rep1\"\n        },\n        {\n          \"accession\": \"GSM9156346\",\n          \"title\": \"Hippocampus, 3 Months, Rep16\"\n        },\n        {\n          \"accession\": \"GSM9156354\",\n          \"title\": \"Hippocampus, 9 Months, Rep2\"\n        },\n        {\n          \"accession\": \"GSM9156400\",\n          \"title\": \"Hippocampus, 28 Months, Rep11\"\n        },\n        {\n          \"accession\": \"GSM9156397\",\n          \"title\": \"Hippocampus, 24 Months, Rep13\"\n        },\n        {\n          \"accession\": \"GSM9156357\",\n          \"title\": \"Hippocampus, 9 Months, Rep5\"\n        },\n        {\n          \"accession\": \"GSM9156394\",\n          \"title\": \"Hippocampus, 24 Months, Rep17\"\n        }\n      ],\n      \"relations\": [],\n      \"extrelations\": [],\n      \"n_samples\": 83,\n      \"seriestitle\": \"\",\n      \"platformtitle\": \"\",\n      \"platformtaxa\": \"\",\n      \"samplestaxa\": \"\",\n      \"pubmedids\": [],\n      \"projects\": [],\n      \"ftplink\": \"ftp://ftp.ncbi.nlm.nih.gov/geo/series/GSE304nnn/GSE304754/\",\n      \"geo2r\": \"no\",\n      \"bioproject\": \"PRJNA1302457\"\n    },\n    \"200274375\": {\n      \"uid\": \"200274375\",\n      \"accession\": \"GSE274375\",\n      \"gds\": \"\",\n      \"title\": \"New insight into Ginseng root polysaccharide GRP-E1F2 on prodynorphin inhibition to delay senescence-associated neuroaging via modulating cellular senescence\",\n      \"summary\": \"Neuroaging is one of the most distinct signs of aging, which promotes mild cognitive impairment (MCI) and various neurodegenerative diseases. Previous studies have indicated that Panax ginseng C. A. Mey. (ginseng) root polysaccharides have positive effects against senescence and nerve damage. However, its structure and role in delaying senescence-associated neuroaging have not been comprehensively studied. Therefore, this research characterized the structural features of a ginseng root polysaccharide (GRP-E1F2) and the potential mechanism underlying its anti-neurodegeneration effect against senescence-related function and pathological damage. GRP-E1F2 is a neutral polysaccharide with 11.688 kDa molecular weight, which was isolated from the ginseng roots. In this study, NMR, HPLC, FT-IR, and methylation analyses were performed to identify the physiochemical characteristics of GRP-E1F2, which provided its repetitive unit structures. The in vivo experiments revealed that GRP-E1F2 prolonged the lifespan and mitigated senescence-related symptoms including aggregation of lipofuscin and ROS, as well as the antioxidant enzyme inactivation in aging animals (C. elegans and mice). Furthermore, tert-butyl hydroperoxide (tBHP) induced senescent cells indicated that GRP-E1F2 treated has beneficial anti-aging effects. Moreover, the transgenic C. elegans expressing GFP in D-type gamma-aminobutyric acid (GABA)-positive neurons and mice indicated that GRP-E1F2 reduced neuronal morphological abnormalities and reversed aging-induced cognitive deficits, indicating the anti-neuroaging effects of GRP-E1F2. Mechanistically, GRP-E1F2 downregulates cellular senescence in aging brains and cell models, which was indicated by senescence-associated \\u03b2-galactosidase (SA-\\u03b2-gal) activity, marker protein p53, p21, phospho-histone H2A.X, and senescence-associated secretory phenotype (SASP). In addition, RNA-seq, RT-qPCR, and immunofluorescence assays revealed that GRP-E1F2 down-regulated mRNA and protein levels of prodynorphin (Pdyn) in aging models. Moreover, the p53 activator and overexpression vectors of Pdyn were employed to determine the pharmacological mechanism of GRP-E1F2 in reducing Pdyn expressions to delay neuroaging by inhibiting the cellular senescence signaling pathway. This research provides theoretical support and experimental evidence for the clinical application of ginseng root polysaccharides against senescence-associated neuroaging, promoting the modern development of traditional medicines from natural polysaccharides.\",\n      \"gpl\": \"24247\",\n      \"gse\": \"274375\",\n      \"taxon\": \"Mus musculus\",\n      \"entrytype\": \"GSE\",\n      \"gdstype\": \"Expression profiling by high throughput sequencing\",\n      \"ptechtype\": \"\",\n      \"valtype\": \"\",\n      \"ssinfo\": \"\",\n      \"subsetinfo\": \"\",\n      \"pdat\": \"2025/08/31\",\n      \"suppfile\": \"TXT\",\n      \"samples\": [\n        {\n          \"accession\": \"GSM8448096\",\n          \"title\": \"5M_Ctrl_2\"\n        },\n        {\n          \"accession\": \"GSM8448102\",\n          \"title\": \"18M_E1F2_2\"\n        },\n        {\n          \"accession\": \"GSM8448099\",\n          \"title\": \"18M_Ctrl_2\"\n        },\n        {\n          \"accession\": \"GSM8448103\",\n          \"title\": \"18M_E1F2_3\"\n        },\n        {\n          \"accession\": \"GSM8448101\",\n          \"title\": \"18M_E1F2_1\"\n        },\n        {\n          \"accession\": \"GSM8448097\",\n          \"title\": \"5M_Ctrl_3\"\n        },\n        {\n          \"accession\": \"GSM8448100\",\n          \"title\": \"18M_Ctrl_3\"\n        },\n        {\n          \"accession\": \"GSM8448095\",\n          \"title\": \"5M_Ctrl_1\"\n        },\n        {\n          \"accession\": \"GSM8448098\",\n          \"title\": \"18M_Ctrl_1\"\n        }\n      ],\n      \"relations\": [],\n      \"extrelations\": [],\n      \"n_samples\": 9,\n      \"seriestitle\": \"\",\n      \"platformtitle\": \"\",\n      \"platformtaxa\": \"\",\n      \"samplestaxa\": \"\",\n      \"pubmedids\": [],\n      \"projects\": [],\n      \"ftplink\": \"ftp://ftp.ncbi.nlm.nih.gov/geo/series/GSE274nnn/GSE274375/\",\n      \"geo2r\": \"no\",\n      \"bioproject\": \"PRJNA1146137\"\n    },\n    \"200288213\": {\n      \"uid\": \"200288213\",\n      \"accession\": \"GSE288213\",\n      \"gds\": \"\",\n      \"title\": \"Altered pathways in Cockayne syndrome: Involvement of MAPK, PI3K-Akt, extracellular matrix, inflammation, and neuronal signaling\",\n      \"summary\": \"Cockayne syndrome (CS), a disorder characterized by neurodegeneration and a segmental progeroid phenotype, is caused by mutations in CSA or CSB genes, which codify proteins necessary for the DNA repair pathway known as transcription-coupled nucleotide excision repair (TC-NER). To further elucidate the biological pathways associated with this aging-related neurodegenerative phenotype, we analyzed CS transcriptome datasets. We performed RNA-seq on the brains of one Csa-/- mouse model and a respecitive wild-type mouse (C57-Black6J background) in three different age timepoints (45 days, 12 months, 24 months). RNA-seq was performed in 5 lanes using AB SOLiD system.\",\n      \"gpl\": \"10010\",\n      \"gse\": \"288213\",\n      \"taxon\": \"Mus musculus\",\n      \"entrytype\": \"GSE\",\n      \"gdstype\": \"Expression profiling by high throughput sequencing\",\n      \"ptechtype\": \"\",\n      \"valtype\": \"\",\n      \"ssinfo\": \"\",\n      \"subsetinfo\": \"\",\n      \"pdat\": \"2025/08/28\",\n      \"suppfile\": \"CSV\",\n      \"samples\": [\n        {\n          \"accession\": \"GSM8761327\",\n          \"title\": \"WT brain 1m15d 1_1\"\n        },\n        {\n          \"accession\": \"GSM8761344\",\n          \"title\": \"Csa brain 1m15d 1_3\"\n        },\n        {\n          \"accession\": \"GSM8761350\",\n          \"title\": \"Csa brain 12m 1_4\"\n        },\n        {\n          \"accession\": \"GSM8761347\",\n          \"title\": \"Csa brain 12m 1_1\"\n        },\n        {\n          \"accession\": \"GSM8761356\",\n          \"title\": \"Csa brain 24m 1_5\"\n        },\n        {\n          \"accession\": \"GSM8761330\",\n          \"title\": \"WT brain 1m15d 1_4\"\n        },\n        {\n          \"accession\": \"GSM8761353\",\n          \"title\": \"Csa brain 24m 1_2\"\n        },\n        {\n          \"accession\": \"GSM8761336\",\n          \"title\": \"WT brain 12m 1_5\"\n        },\n        {\n          \"accession\": \"GSM8761333\",\n          \"title\": \"WT brain 12m 1_2\"\n        },\n        {\n          \"accession\": \"GSM8761355\",\n          \"title\": \"Csa brain 24m 1_4\"\n        },\n        {\n          \"accession\": \"GSM8761332\",\n          \"title\": \"WT brain 12m 1_1\"\n        },\n        {\n          \"accession\": \"GSM8761352\",\n          \"title\": \"Csa brain 24m 1_1\"\n        },\n        {\n          \"accession\": \"GSM8761329\",\n          \"title\": \"WT brain 1m15d 1_3\"\n        },\n        {\n          \"accession\": \"GSM8761335\",\n          \"title\": \"WT brain 12m 1_4\"\n        },\n        {\n          \"accession\": \"GSM8761349\",\n          \"title\": \"Csa brain 12m 1_3\"\n        },\n        {\n          \"accession\": \"GSM8761341\",\n          \"title\": \"WT brain 24m 1_5\"\n        },\n        {\n          \"accession\": \"GSM8761337\",\n          \"title\": \"WT brain 24m 1_1\"\n        },\n        {\n          \"accession\": \"GSM8761338\",\n          \"title\": \"WT brain 24m 1_2\"\n        },\n        {\n          \"accession\": \"GSM8761334\",\n          \"title\": \"WT brain 12m 1_3\"\n        },\n        {\n          \"accession\": \"GSM8761340\",\n          \"title\": \"WT brain 24m 1_4\"\n        },\n        {\n          \"accession\": \"GSM8761346\",\n          \"title\": \"Csa brain 1m15d 1_5\"\n        },\n        {\n          \"accession\": \"GSM8761345\",\n          \"title\": \"Csa brain 1m15d 1_4\"\n        },\n        {\n          \"accession\": \"GSM8761343\",\n          \"title\": \"Csa brain 1m15d 1_2\"\n        },\n        {\n          \"accession\": \"GSM8761342\",\n          \"title\": \"Csa brain 1m15d 1_1\"\n        },\n        {\n          \"accession\": \"GSM8761339\",\n          \"title\": \"WT brain 24m 1_3\"\n        },\n        {\n          \"accession\": \"GSM8761331\",\n          \"title\": \"WT brain 1m15d 1_5\"\n        },\n        {\n          \"accession\": \"GSM8761348\",\n          \"title\": \"Csa brain 12m 1_2\"\n        },\n        {\n          \"accession\": \"GSM8761354\",\n          \"title\": \"Csa brain 24m 1_3\"\n        },\n        {\n          \"accession\": \"GSM8761328\",\n          \"title\": \"WT brain 1m15d 1_2\"\n        },\n        {\n          \"accession\": \"GSM8761351\",\n          \"title\": \"Csa brain 12m 1_5\"\n        }\n      ],\n      \"relations\": [],\n      \"extrelations\": [],\n      \"n_samples\": 30,\n      \"seriestitle\": \"\",\n      \"platformtitle\": \"\",\n      \"platformtaxa\": \"\",\n      \"samplestaxa\": \"\",\n      \"pubmedids\": [\n        \"40570619\"\n      ],\n      \"projects\": [],\n      \"ftplink\": \"ftp://ftp.ncbi.nlm.nih.gov/geo/series/GSE288nnn/GSE288213/\",\n      \"geo2r\": \"no\",\n      \"bioproject\": \"PRJNA1216576\"\n    },\n    \"200285138\": {\n      \"uid\": \"200285138\",\n      \"accession\": \"GSE285138\",\n      \"gds\": \"\",\n      \"title\": \"A phosphorylation switch within the Mediator subunit MED15 controls cellular senescence and cognitive decline\",\n      \"summary\": \"A hallmark of aging is chronic systemic inflammation, which is exacerbated by the hypersecretory aging phenotype known as the senescence-associated secretory phenotype (SASP). How the SASP is initiated to accelerate tissue inflammation and aging is an outstanding question in ageing biology. Here, we showed that phosphorylation of the mediator subunit MED15 at T603 is able to control the SASP and aging. Transforming growth factor-\\u03b2 (TGF\\u03b2) selectively induces CDK1-mediated MED15 T603 phosphorylation to control SASP gene expression. The MED15 T603 dephosphorylated mutant (T603A) inhibits the SASP and cell senescence, whereas the T603 phosphorylation-mimicking mutant (T603D) has the opposite effect. Mechanistically, forkhead box protein A1 (FOXA1) preferentially binds to unphosphorylated but not phosphorylated MED15 at T603 to suppress SASP gene expression. Notably, aging mice harboring dephosphorylated mutation in this phosphosite exhibit improved learning and memory through the attenuation of the SASP across tissues. Overall, our study indicates that MED15 T603 phosphorylation serves as a control switch for SASP production, which underlies tissue aging and cognitive decline and provides a novel target for age-related pathology.\",\n      \"gpl\": \"24676;24247\",\n      \"gse\": \"285138\",\n      \"taxon\": \"Mus musculus; Homo sapiens\",\n      \"entrytype\": \"GSE\",\n      \"gdstype\": \"Expression profiling by high throughput sequencing\",\n      \"ptechtype\": \"\",\n      \"valtype\": \"\",\n      \"ssinfo\": \"\",\n      \"subsetinfo\": \"\",\n      \"pdat\": \"2025/08/27\",\n      \"suppfile\": \"TXT\",\n      \"samples\": [\n        {\n          \"accession\": \"GSM8697156\",\n          \"title\": \"MED15 T603A HaCaT, TGF\\u03b2-0h, RNA-seq, rep1\"\n        },\n        {\n          \"accession\": \"GSM8697159\",\n          \"title\": \"MED15 T603A HaCaT, TGF\\u03b2-3h, RNA-seq, rep1\"\n        },\n        {\n          \"accession\": \"GSM8697165\",\n          \"title\": \"MED15 T603D MCF7, TGF\\u03b2-0h, RNA-seq, rep1\"\n        },\n        {\n          \"accession\": \"GSM8697162\",\n          \"title\": \"WT MCF7, TGF\\u03b2-0h, RNA-seq, rep1\"\n        },\n        {\n          \"accession\": \"GSM8697168\",\n          \"title\": \"WT C57 mouse hippocamous tissue, RNA-seq, rep1\"\n        },\n        {\n          \"accession\": \"GSM8697164\",\n          \"title\": \"WT MCF7, TGF\\u03b2-0h, RNA-seq, rep3\"\n        },\n        {\n          \"accession\": \"GSM8697167\",\n          \"title\": \"MED15 T603D MCF7, TGF\\u03b2-0h, RNA-seq, rep3\"\n        },\n        {\n          \"accession\": \"GSM8697161\",\n          \"title\": \"MED15 T603A HaCaT, TGF\\u03b2-3h, RNA-seq, rep3\"\n        },\n        {\n          \"accession\": \"GSM8697173\",\n          \"title\": \"MED15 T604A C57 mouse hippocamous tissue, RNA-seq, rep3\"\n        },\n        {\n          \"accession\": \"GSM8697170\",\n          \"title\": \"WT C57 mouse hippocamous tissue, RNA-seq, rep3\"\n        },\n        {\n          \"accession\": \"GSM8697153\",\n          \"title\": \"WT HaCaT, TGF\\u03b2-3h, RNA-seq, rep1\"\n        },\n        {\n          \"accession\": \"GSM8697150\",\n          \"title\": \"WT HaCaT, TGF\\u03b2-0h, RNA-seq, rep1\"\n        },\n        {\n          \"accession\": \"GSM8697172\",\n          \"title\": \"MED15 T604A C57 mouse hippocamous tissue, RNA-seq, rep2\"\n        },\n        {\n          \"accession\": \"GSM8697152\",\n          \"title\": \"WT HaCaT, TGF\\u03b2-0h, RNA-seq, rep3\"\n        },\n        {\n          \"accession\": \"GSM8697169\",\n          \"title\": \"WT C57 mouse hippocamous tissue, RNA-seq, rep2\"\n        },\n        {\n          \"accession\": \"GSM8697166\",\n          \"title\": \"MED15 T603D MCF7, TGF\\u03b2-0h, RNA-seq, rep2\"\n        },\n        {\n          \"accession\": \"GSM8697155\",\n          \"title\": \"WT HaCaT, TGF\\u03b2-3h, RNA-seq, rep3\"\n        },\n        {\n          \"accession\": \"GSM8697154\",\n          \"title\": \"WT HaCaT, TGF\\u03b2-3h, RNA-seq, rep2\"\n        },\n        {\n          \"accession\": \"GSM8697151\",\n          \"title\": \"WT HaCaT, TGF\\u03b2-0h, RNA-seq, rep2\"\n        },\n        {\n          \"accession\": \"GSM8697158\",\n          \"title\": \"MED15 T603A HaCaT, TGF\\u03b2-0h, RNA-seq, rep3\"\n        },\n        {\n          \"accession\": \"GSM8697171\",\n          \"title\": \"MED15 T604A C57 mouse hippocamous tissue, RNA-seq, rep1\"\n        },\n        {\n          \"accession\": \"GSM8697160\",\n          \"title\": \"MED15 T603A HaCaT, TGF\\u03b2-3h, RNA-seq, rep2\"\n        },\n        {\n          \"accession\": \"GSM8697157\",\n          \"title\": \"MED15 T603A HaCaT, TGF\\u03b2-0h, RNA-seq, rep2\"\n        },\n        {\n          \"accession\": \"GSM8697163\",\n          \"title\": \"WT MCF7, TGF\\u03b2-0h, RNA-seq, rep2\"\n        }\n      ],\n      \"relations\": [],\n      \"extrelations\": [],\n      \"n_samples\": 24,\n      \"seriestitle\": \"\",\n      \"platformtitle\": \"\",\n      \"platformtaxa\": \"\",\n      \"samplestaxa\": \"\",\n      \"pubmedids\": [\n        \"40825935\"\n      ],\n      \"projects\": [],\n      \"ftplink\": \"ftp://ftp.ncbi.nlm.nih.gov/geo/series/GSE285nnn/GSE285138/\",\n      \"geo2r\": \"no\",\n      \"bioproject\": \"PRJNA1201231\"\n    },\n    \"200285137\": {\n      \"uid\": \"200285137\",\n      \"accession\": \"GSE285137\",\n      \"gds\": \"\",\n      \"title\": \"A phosphorylation switch within the Mediator subunit MED15 controls cellular senescence and cognitive decline [ChIP-seq]\",\n      \"summary\": \"A hallmark of aging is chronic systemic inflammation, which is exacerbated by the hypersecretory aging phenotype known as the senescence-associated secretory phenotype (SASP). How the SASP is initiated to accelerate tissue inflammation and aging is an outstanding question in ageing biology. Here, we showed that phosphorylation of the mediator subunit MED15 at T603 is able to control the SASP and aging. Transforming growth factor-\\u03b2 (TGF\\u03b2) selectively induces CDK1-mediated MED15 T603 phosphorylation to control SASP gene expression. The MED15 T603 dephosphorylated mutant (T603A) inhibits the SASP and cell senescence, whereas the T603 phosphorylation-mimicking mutant (T603D) has the opposite effect. Mechanistically, forkhead box protein A1 (FOXA1) preferentially binds to unphosphorylated but not phosphorylated MED15 at T603 to suppress SASP gene expression. Notably, aging mice harboring dephosphorylated mutation in this phosphosite exhibit improved learning and memory through the attenuation of the SASP across tissues. Overall, our study indicates that MED15 T603 phosphorylation serves as a control switch for SASP production, which underlies tissue aging and cognitive decline and provides a novel target for age-related pathology.\",\n      \"gpl\": \"24676\",\n      \"gse\": \"285137\",\n      \"taxon\": \"Homo sapiens\",\n      \"entrytype\": \"GSE\",\n      \"gdstype\": \"Genome binding/occupancy profiling by high throughput sequencing\",\n      \"ptechtype\": \"\",\n      \"valtype\": \"\",\n      \"ssinfo\": \"\",\n      \"subsetinfo\": \"\",\n      \"pdat\": \"2025/08/27\",\n      \"suppfile\": \"BW\",\n      \"samples\": [\n        {\n          \"accession\": \"GSM8697149\",\n          \"title\": \"WT T603A HaCaT, TGF\\u03b23h, Input\"\n        },\n        {\n          \"accession\": \"GSM8697141\",\n          \"title\": \"MED15 T603A HaCaT, TGF\\u03b23h, POLII ChIP, rep2\"\n        },\n        {\n          \"accession\": \"GSM8697140\",\n          \"title\": \"MED15 T603A HaCaT, TGF\\u03b23h, POLII ChIP, rep1\"\n        },\n        {\n          \"accession\": \"GSM8697143\",\n          \"title\": \"WT HaCaT, TGF\\u03b23h, POLII ChIP, rep2\"\n        },\n        {\n          \"accession\": \"GSM8697146\",\n          \"title\": \"WT HaCaT, TGF\\u03b23h, FOXA1 ChIP, rep1\"\n        },\n        {\n          \"accession\": \"GSM8697145\",\n          \"title\": \"MED15 T603A HaCaT, TGF\\u03b23h, FOXA1 ChIP, rep2\"\n        },\n        {\n          \"accession\": \"GSM8697148\",\n          \"title\": \"MED15 T603A  T603A HaCaT, TGF\\u03b23h, Input\"\n        },\n        {\n          \"accession\": \"GSM8697142\",\n          \"title\": \"WT HaCaT, TGF\\u03b23h, POLII ChIP, rep1\"\n        },\n        {\n          \"accession\": \"GSM8697144\",\n          \"title\": \"MED15 T603A HaCaT, TGF\\u03b23h, FOXA1 ChIP, rep1\"\n        },\n        {\n          \"accession\": \"GSM8697147\",\n          \"title\": \"WT HaCaT, TGF\\u03b23h, FOXA1  ChIP, rep2\"\n        }\n      ],\n      \"relations\": [],\n      \"extrelations\": [],\n      \"n_samples\": 10,\n      \"seriestitle\": \"\",\n      \"platformtitle\": \"\",\n      \"platformtaxa\": \"\",\n      \"samplestaxa\": \"\",\n      \"pubmedids\": [\n        \"40825935\"\n      ],\n      \"projects\": [],\n      \"ftplink\": \"ftp://ftp.ncbi.nlm.nih.gov/geo/series/GSE285nnn/GSE285137/\",\n      \"geo2r\": \"no\",\n      \"bioproject\": \"PRJNA1201230\"\n    },\n    \"200275768\": {\n      \"uid\": \"200275768\",\n      \"accession\": \"GSE275768\",\n      \"gds\": \"\",\n      \"title\": \"PRDM16 restricts cellular senescence by upregulating GSTM1\",\n      \"summary\": \"Cellular senescence is a hallmark of aging, and the accumulation of senescent cells (SnCs) accelerates the aging process and contributes to aging-related organ disorders. The PRDMs exhibit robust transcriptional regulatory activity and govern a wide range of biological processes. However, the role of PRDMs in cellular senescence and aging remain unclear. Here, we have demonstrated that PRDM16, among PRDMs, is decreased significantly in multiple organs of aged mice compared to young mice. Global Prdm16 deletion contributes to cellular senescence in various organs, including the kidney, heart, lung, brain hippocampus, stomach, and gut; subsequently leading to accelerated aging-related organ injury. Furthermore, tubular specific Prdm16 deletion aggravates irradiation induced kidney aging, and aging-related kidney disease subjected to ischemia reperfusion surgery. Exogenous PRDM16 gene delivery by lentivirus effectively attenuates cellular senescence in vitro and in vivo. Mechanistically, PRDM16 improves glutathione metabolism and inhibits oxidative DNA damage, the driving force of senescence. Especially, PRDM16 increases glutathione-S-transferase activity by upregulating the transcription of GSTM1. Transfection of GSTM1 restored cellular senescence and kidney aging caused by PRDM16 deficiency. Taken together, we provide a potential target for investigating the anti-aging therapy.\",\n      \"gpl\": \"29480\",\n      \"gse\": \"275768\",\n      \"taxon\": \"Homo sapiens\",\n      \"entrytype\": \"GSE\",\n      \"gdstype\": \"Expression profiling by high throughput sequencing\",\n      \"ptechtype\": \"\",\n      \"valtype\": \"\",\n      \"ssinfo\": \"\",\n      \"subsetinfo\": \"\",\n      \"pdat\": \"2025/08/25\",\n      \"suppfile\": \"TXT\",\n      \"samples\": [\n        {\n          \"accession\": \"GSM8484296\",\n          \"title\": \"HK-2 cells, IR model, PRDM16_LV, cell3\"\n        },\n        {\n          \"accession\": \"GSM8484294\",\n          \"title\": \"HK-2 cells, IR model, PRDM16_LV, cell1\"\n        },\n        {\n          \"accession\": \"GSM8484295\",\n          \"title\": \"HK-2 cells, IR model, PRDM16_LV, cell2\"\n        },\n        {\n          \"accession\": \"GSM8484291\",\n          \"title\": \"HK-2 cells, IR model, NC_LV, cell1\"\n        },\n        {\n          \"accession\": \"GSM8484292\",\n          \"title\": \"HK-2 cells, IR model, NC_LV, cell2\"\n        },\n        {\n          \"accession\": \"GSM8484293\",\n          \"title\": \"HK-2 cells, IR model, NC_LV, cell3\"\n        }\n      ],\n      \"relations\": [],\n      \"extrelations\": [],\n      \"n_samples\": 6,\n      \"seriestitle\": \"\",\n      \"platformtitle\": \"\",\n      \"platformtaxa\": \"\",\n      \"samplestaxa\": \"\",\n      \"pubmedids\": [],\n      \"projects\": [],\n      \"ftplink\": \"ftp://ftp.ncbi.nlm.nih.gov/geo/series/GSE275nnn/GSE275768/\",\n      \"geo2r\": \"no\",\n      \"bioproject\": \"PRJNA1152955\"\n    },\n    \"200272248\": {\n      \"uid\": \"200272248\",\n      \"accession\": \"GSE272248\",\n      \"gds\": \"\",\n      \"title\": \"Upregulation of adenosine A2A receptor by astrocytes is sufficient to trigger hippocampal multicellular dysfunctions and memory deficits\",\n      \"summary\": \"Adenosine is an ubiquitous neuromodulator that ensures cerebral homeostasis. It exerts numerous functions through the activation of G-protein-coupled adenosine receptors (ARs), in particular A1 (A1R) and A2A (A2AR) receptors. Interestingly, A2AR levels are upregulated in cortical and hippocampal regions in several pathological conditions such as Alzheimer's disease, tauopathies or epilepsia. Such abnormal upregulations have been particularly reported in astrocytes, glial cells that play a key role in regulating synaptic plasticity. However, the overall impact and the underlying mechanisms associated with increased A2AR in astrocytes remain poorly understood. In the present study, we induced the upregulation of A2AR in hippocampal astrocytes using dedicated AAVs and comprehensively evaluated the functional consequences in 4 months-old C57Bl6/J mice. Our results show that A2AR upregulation primarily promotes alterations of astrocyte reactivity, morphology and transcriptome, with a link to aging-like phenotype as well as secondary impairments of neuronal excitability and microglial phenotype. These changes driven by a restricted A2AR upregulation in hippocampal astrocytes were sufficient to induce impairments of short-term spatial memory and spatial learning. This study highlights the impact of astrocytic A2AR upregulation, as seen in various neurological conditions, on the development of a detrimental multicellular response associated with memory alterations and provides an additional proof-of-concept for the value of targeting this receptor in different neurodegenerative conditions. \",\n      \"gpl\": \"21103\",\n      \"gse\": \"272248\",\n      \"taxon\": \"Mus musculus\",\n      \"entrytype\": \"GSE\",\n      \"gdstype\": \"Expression profiling by high throughput sequencing\",\n      \"ptechtype\": \"\",\n      \"valtype\": \"\",\n      \"ssinfo\": \"\",\n      \"subsetinfo\": \"\",\n      \"pdat\": \"2025/08/22\",\n      \"suppfile\": \"TXT\",\n      \"samples\": [\n        {\n          \"accession\": \"GSM8680278\",\n          \"title\": \"CD11b_2329_Control\"\n        },\n        {\n          \"accession\": \"GSM8680275\",\n          \"title\": \"CD11b_2344_A2AR\"\n        },\n        {\n          \"accession\": \"GSM8680279\",\n          \"title\": \"CD11b_2331_Control\"\n        },\n        {\n          \"accession\": \"GSM8397059\",\n          \"title\": \"306_GFP\"\n        },\n        {\n          \"accession\": \"GSM8680276\",\n          \"title\": \"CD11b_2347_A2AR\"\n        },\n        {\n          \"accession\": \"GSM8397062\",\n          \"title\": \"310_A2A\"\n        },\n        {\n          \"accession\": \"GSM8397060\",\n          \"title\": \"307_GFP\"\n        },\n        {\n          \"accession\": \"GSM8680277\",\n          \"title\": \"CD11b_2328_Control\"\n        },\n        {\n          \"accession\": \"GSM8680274\",\n          \"title\": \"CD11b_2343_A2AR\"\n        },\n        {\n          \"accession\": \"GSM8397063\",\n          \"title\": \"313_A2A\"\n        },\n        {\n          \"accession\": \"GSM8397061\",\n          \"title\": \"309_A2A\"\n        },\n        {\n          \"accession\": \"GSM8397058\",\n          \"title\": \"303_GFP\"\n        }\n      ],\n      \"relations\": [],\n      \"extrelations\": [],\n      \"n_samples\": 12,\n      \"seriestitle\": \"\",\n      \"platformtitle\": \"\",\n      \"platformtaxa\": \"\",\n      \"samplestaxa\": \"\",\n      \"pubmedids\": [\n        \"40702259\"\n      ],\n      \"projects\": [],\n      \"ftplink\": \"ftp://ftp.ncbi.nlm.nih.gov/geo/series/GSE272nnn/GSE272248/\",\n      \"geo2r\": \"no\",\n      \"bioproject\": \"PRJNA1135951\"\n    },\n    \"200304696\": {\n      \"uid\": \"200304696\",\n      \"accession\": \"GSE304696\",\n      \"gds\": \"\",\n      \"title\": \"Cerebrovascular p16INK4A expression induces cerebral small vessel disease-related phenotypes\",\n      \"summary\": \"Cerebral small vessel disease (cSVD) is the most common cause of vascular cognitive impairment and dementia (VCID) and highly associated with Alzheimer\\u2019s disease pathogenesis. There is an urgent need to establish relevant animal models for cSVD. As aging is the strongest risk factor for these diseases, cerebrovascular senescence is implicated in cSVD pathogenesis. We investigated how AAV-based expression of senescence marker CDKN2A/p16INK4A in cerebrovascular endothelial cells influences cSVD phenotypes in adult wild-type mice. A single intraperitoneal injection of the AAV carrying CDKN2A/p16INK4A caused blood-brain barrier impairments, neurovascular uncoupling, and reduction of cerebral blood flow, accompanied with behavioral changes in mice. While single cell RNA-sequencing and immunostaining revealed the upregulation of VCAM1 in cerebrovascular endothelial cells, in vivo two-photon excitation microscopy detected aggravated leukocyte adhesions to capillaries. Our findings demonstrate the contributions of p16INK4A in cerebrovascular endothelial cells to cSVD and VCID pathogenesis through new mouse model.\",\n      \"gpl\": \"24247\",\n      \"gse\": \"304696\",\n      \"taxon\": \"Mus musculus\",\n      \"entrytype\": \"GSE\",\n      \"gdstype\": \"Expression profiling by high throughput sequencing\",\n      \"ptechtype\": \"\",\n      \"valtype\": \"\",\n      \"ssinfo\": \"\",\n      \"subsetinfo\": \"\",\n      \"pdat\": \"2025/08/20\",\n      \"suppfile\": \"MTX, TSV\",\n      \"samples\": [\n        {\n          \"accession\": \"GSM9155435\",\n          \"title\": \"EGFPM4\"\n        },\n        {\n          \"accession\": \"GSM9155438\",\n          \"title\": \"p16M7\"\n        },\n        {\n          \"accession\": \"GSM9155432\",\n          \"title\": \"EGFPF1\"\n        },\n        {\n          \"accession\": \"GSM9155433\",\n          \"title\": \"p16F2\"\n        },\n        {\n          \"accession\": \"GSM9155441\",\n          \"title\": \"p16M10\"\n        },\n        {\n          \"accession\": \"GSM9155442\",\n          \"title\": \"EGFPF11\"\n        },\n        {\n          \"accession\": \"GSM9155439\",\n          \"title\": \"EGFPF8\"\n        },\n        {\n          \"accession\": \"GSM9155436\",\n          \"title\": \"p16M5\"\n        },\n        {\n          \"accession\": \"GSM9155440\",\n          \"title\": \"EGFPM9\"\n        },\n        {\n          \"accession\": \"GSM9155443\",\n          \"title\": \"p16F12\"\n        },\n        {\n          \"accession\": \"GSM9155434\",\n          \"title\": \"p16F3\"\n        },\n        {\n          \"accession\": \"GSM9155437\",\n          \"title\": \"EGFPM6\"\n        }\n      ],\n      \"relations\": [],\n      \"extrelations\": [],\n      \"n_samples\": 12,\n      \"seriestitle\": \"\",\n      \"platformtitle\": \"\",\n      \"platformtaxa\": \"\",\n      \"samplestaxa\": \"\",\n      \"pubmedids\": [\n        \"40796891\"\n      ],\n      \"projects\": [],\n      \"ftplink\": \"ftp://ftp.ncbi.nlm.nih.gov/geo/series/GSE304nnn/GSE304696/\",\n      \"geo2r\": \"no\",\n      \"bioproject\": \"PRJNA1302351\"\n    },\n    \"200271794\": {\n      \"uid\": \"200271794\",\n      \"accession\": \"GSE271794\",\n      \"gds\": \"\",\n      \"title\": \"Single-cell gene expression of neocortex after transient Yamanaka factor expression during brain development\",\n      \"summary\": \"Yamanaka factors (YFs) can reverse some aging features in mammalian tissues, but their effects on the brain remain largely unexplored. Here, we used single cell RNA sequecing (scRNA-seq) to analyze the effects of YFs induction during cortical development.\",\n      \"gpl\": \"24247\",\n      \"gse\": \"271794\",\n      \"taxon\": \"Mus musculus\",\n      \"entrytype\": \"GSE\",\n      \"gdstype\": \"Expression profiling by high throughput sequencing\",\n      \"ptechtype\": \"\",\n      \"valtype\": \"\",\n      \"ssinfo\": \"\",\n      \"subsetinfo\": \"\",\n      \"pdat\": \"2025/08/20\",\n      \"suppfile\": \"MTX, TSV\",\n      \"samples\": [\n        {\n          \"accession\": \"GSM8385439\",\n          \"title\": \"CTR, replicate 1\"\n        },\n        {\n          \"accession\": \"GSM8385440\",\n          \"title\": \"i4F-Nes, replicate 2\"\n        },\n        {\n          \"accession\": \"GSM8385441\",\n          \"title\": \"CTR, replicate 2\"\n        },\n        {\n          \"accession\": \"GSM8385438\",\n          \"title\": \"i4F-Nes, replicate 1\"\n        }\n      ],\n      \"relations\": [],\n      \"extrelations\": [],\n      \"n_samples\": 4,\n      \"seriestitle\": \"\",\n      \"platformtitle\": \"\",\n      \"platformtaxa\": \"\",\n      \"samplestaxa\": \"\",\n      \"pubmedids\": [\n        \"39426381\"\n      ],\n      \"projects\": [],\n      \"ftplink\": \"ftp://ftp.ncbi.nlm.nih.gov/geo/series/GSE271nnn/GSE271794/\",\n      \"geo2r\": \"no\",\n      \"bioproject\": \"PRJNA1133629\"\n    },\n    \"200294775\": {\n      \"uid\": \"200294775\",\n      \"accession\": \"GSE294775\",\n      \"gds\": \"\",\n      \"title\": \"Fate mapping of peripherally derived macrophages reveals a long-lasting engrafted population that maintains a distinct transcriptomic profile for up to 8 months after Traumatic Brain Injury IV\",\n      \"summary\": \"Traumatic Brain Injury (TBI) is one of the most established environmental risk factors for the development of dementia and long term neurological deficits representing a critical health problem for our society. It is well-established that TBI-induced neuroinflammation contributes to the long-lasting cognitive deficits and engages brain-resident macrophages (microglia) as well as monocytes-derived macrophages (MDMs) recruited from the periphery. While numerous studies have characterized microglia response to TBI, and the critical role of early infiltrated MDMs in the development of cognitive dysfunctions, the fate of MDMs in TBI remains unknown. Microglia and MDMs have distinct embryological origins and it is unclear if MDMs can fully transition to microglia after infiltrating the brain. This gap in knowledge is due to the fact that after brain engraftment, MDMs stop expressing their signature markers, thus making discrimination from resident microglia cells elusive. Here, for the first time, we longitudinally trace the fate of MDMs by taking advantage of two complementary yet distinct fate mapping mouse lines, CCR2-creERT2 and Ms4a3-cre, where inflammatory monocytes are permanently labeled even after in situ reprogramming. We demonstrated that early infiltrated MDMs persist in the brain for up to 8 months after TBI in adult female and male mice. Notably, MDMs retain their phagocytic activity while remaining transcriptomically distinct from microglia, and show a signature associated with aging and disease. Our data significantly advance the understanding of long-lasting MDMs and provide critical knowledge for developing more targeted therapeutic interventions for myeloid cells.\",\n      \"gpl\": \"34281\",\n      \"gse\": \"294775\",\n      \"taxon\": \"Homo sapiens\",\n      \"entrytype\": \"GSE\",\n      \"gdstype\": \"Expression profiling by high throughput sequencing\",\n      \"ptechtype\": \"\",\n      \"valtype\": \"\",\n      \"ssinfo\": \"\",\n      \"subsetinfo\": \"\",\n      \"pdat\": \"2025/08/06\",\n      \"suppfile\": \"CSV, MTX, TSV\",\n      \"samples\": [\n        {\n          \"accession\": \"GSM8919339\",\n          \"title\": \"Sample 1\"\n        },\n        {\n          \"accession\": \"GSM8919342\",\n          \"title\": \"Sample 4\"\n        },\n        {\n          \"accession\": \"GSM8919345\",\n          \"title\": \"Sample 7\"\n        },\n        {\n          \"accession\": \"GSM8919348\",\n          \"title\": \"Sample 10\"\n        },\n        {\n          \"accession\": \"GSM8919351\",\n          \"title\": \"Sample 13\"\n        },\n        {\n          \"accession\": \"GSM8919340\",\n          \"title\": \"Sample 2\"\n        },\n        {\n          \"accession\": \"GSM8919343\",\n          \"title\": \"Sample 5\"\n        },\n        {\n          \"accession\": \"GSM8919349\",\n          \"title\": \"Sample 11\"\n        },\n        {\n          \"accession\": \"GSM8919346\",\n          \"title\": \"Sample 8\"\n        },\n        {\n          \"accession\": \"GSM8919352\",\n          \"title\": \"Sample 14\"\n        },\n        {\n          \"accession\": \"GSM8919344\",\n          \"title\": \"Sample 6\"\n        },\n        {\n          \"accession\": \"GSM8919341\",\n          \"title\": \"Sample 3\"\n        },\n        {\n          \"accession\": \"GSM8919350\",\n          \"title\": \"Sample 12\"\n        },\n        {\n          \"accession\": \"GSM8919347\",\n          \"title\": \"Sample 9\"\n        }\n      ],\n      \"relations\": [],\n      \"extrelations\": [],\n      \"n_samples\": 14,\n      \"seriestitle\": \"\",\n      \"platformtitle\": \"\",\n      \"platformtaxa\": \"\",\n      \"samplestaxa\": \"\",\n      \"pubmedids\": [],\n      \"projects\": [],\n      \"ftplink\": \"ftp://ftp.ncbi.nlm.nih.gov/geo/series/GSE294nnn/GSE294775/\",\n      \"geo2r\": \"no\",\n      \"bioproject\": \"PRJNA1251589\"\n    },\n    \"200283560\": {\n      \"uid\": \"200283560\",\n      \"accession\": \"GSE283560\",\n      \"gds\": \"\",\n      \"title\": \"Fate mapping of peripherally derived macrophages reveals a long-lasting engrafted population that maintains a distinct transcriptomic profile for up to 8 months after Traumatic Brain Injury III\",\n      \"summary\": \"Traumatic Brain Injury (TBI) is one of the most established environmental risk factors for the development of dementia and long term neurological deficits representing a critical health problem for our society. It is well-established that TBI-induced neuroinflammation contributes to the long-lasting cognitive deficits and engages brain-resident macrophages (microglia) as well as monocytes-derived macrophages (MDMs) recruited from the periphery. While numerous studies have characterized microglia response to TBI, and the critical role of early infiltrated MDMs in the development of cognitive dysfunctions, the fate of MDMs in TBI remains unknown. Microglia and MDMs have distinct embryological origins and it is unclear if MDMs can fully transition to microglia after infiltrating the brain. This gap in knowledge is due to the fact that after brain engraftment, MDMs stop expressing their signature markers, thus making discrimination from resident microglia cells elusive. Here, for the first time, we longitudinally trace the fate of MDMs by taking advantage of two complementary yet distinct fate mapping mouse lines, CCR2-creERT2 and Ms4a3-cre, where inflammatory monocytes are permanently labeled even after in situ reprogramming. We demonstrated that early infiltrated MDMs persist in the brain for up to 8 months after TBI in adult female and male mice. Notably, MDMs retain their phagocytic activity while remaining transcriptomically distinct from microglia, and show a signature associated with aging and disease. Our data significantly advance the understanding of long-lasting MDMs and provide critical knowledge for developing more targeted therapeutic interventions for myeloid cells.\",\n      \"gpl\": \"30172\",\n      \"gse\": \"283560\",\n      \"taxon\": \"Mus musculus\",\n      \"entrytype\": \"GSE\",\n      \"gdstype\": \"Expression profiling by high throughput sequencing\",\n      \"ptechtype\": \"\",\n      \"valtype\": \"\",\n      \"ssinfo\": \"\",\n      \"subsetinfo\": \"\",\n      \"pdat\": \"2025/08/06\",\n      \"suppfile\": \"SF\",\n      \"samples\": [\n        {\n          \"accession\": \"GSM8666340\",\n          \"title\": \"Macrophages,Naive,0dpi,Rep2\"\n        },\n        {\n          \"accession\": \"GSM8666343\",\n          \"title\": \"Macrophages,TBI,7dpi,Rep5\"\n        },\n        {\n          \"accession\": \"GSM8666360\",\n          \"title\": \"Monocytes,SHAM,30dpi,Rep1\"\n        },\n        {\n          \"accession\": \"GSM8666363\",\n          \"title\": \"Monocytes,SHAM,7dpi,Rep3\"\n        },\n        {\n          \"accession\": \"GSM8666317\",\n          \"title\": \"Monocytes,TBI,30dpi,Rep2\"\n        },\n        {\n          \"accession\": \"GSM8666337\",\n          \"title\": \"Microglia,TBI,7dpi,Rep5\"\n        },\n        {\n          \"accession\": \"GSM8666369\",\n          \"title\": \"Macrophages,TBI,7dpi,Rep8\"\n        },\n        {\n          \"accession\": \"GSM8666357\",\n          \"title\": \"Macrophages,SHAM,7dpi,Rep2\"\n        },\n        {\n          \"accession\": \"GSM8666320\",\n          \"title\": \"Monocytes,TBI,7dpi,Rep2\"\n        },\n        {\n          \"accession\": \"GSM8666349\",\n          \"title\": \"Microglia,TBI,30dpi,Rep3\"\n        },\n        {\n          \"accession\": \"GSM8666326\",\n          \"title\": \"Macrophages,TBI,30dpi,Rep1\"\n        },\n        {\n          \"accession\": \"GSM8666323\",\n          \"title\": \"Monocytes,TBI,7dpi,Rep3\"\n        },\n        {\n          \"accession\": \"GSM8666366\",\n          \"title\": \"Microglia,SHAM,7dpi,Rep3\"\n        },\n        {\n          \"accession\": \"GSM8666329\",\n          \"title\": \"Monocytes,Naive,0dpi,Rep2\"\n        },\n        {\n          \"accession\": \"GSM8666346\",\n          \"title\": \"Microglia,SHAM,7dpi,Rep1\"\n        },\n        {\n          \"accession\": \"GSM8666342\",\n          \"title\": \"Macrophages,TBI,30dpi,Rep2\"\n        },\n        {\n          \"accession\": \"GSM8666368\",\n          \"title\": \"Macrophages,Naive,0dpi,Rep4\"\n        },\n        {\n          \"accession\": \"GSM8666322\",\n          \"title\": \"Microglia,TBI,7dpi,Rep3\"\n        },\n        {\n          \"accession\": \"GSM8666345\",\n          \"title\": \"Monocytes,SHAM,7dpi,Rep1\"\n        },\n        {\n          \"accession\": \"GSM8666362\",\n          \"title\": \"Microglia,Naive,0dpi,Rep4\"\n        },\n        {\n          \"accession\": \"GSM8666325\",\n          \"title\": \"Macrophages,TBI,7dpi,Rep1\"\n        },\n        {\n          \"accession\": \"GSM8666348\",\n          \"title\": \"Monocytes,TBI,30dpi,Rep6\"\n        },\n        {\n          \"accession\": \"GSM8666377\",\n          \"title\": \"Macrophages,Naive,0dpi,Rep6\"\n        },\n        {\n          \"accession\": \"GSM8666351\",\n          \"title\": \"Monocytes,TBI,7dpi,Rep7\"\n        },\n        {\n          \"accession\": \"GSM8666314\",\n          \"title\": \"Microglia,Naive,0dpi,Rep1\"\n        },\n        {\n          \"accession\": \"GSM8666365\",\n          \"title\": \"Microglia,TBI,7dpi,Rep8\"\n        },\n        {\n          \"accession\": \"GSM8666371\",\n          \"title\": \"Monocytes,Naive,0dpi,Rep5\"\n        },\n        {\n          \"accession\": \"GSM8666334\",\n          \"title\": \"Microglia,TBI,30dpi,Rep2\"\n        },\n        {\n          \"accession\": \"GSM8666331\",\n          \"title\": \"Microglia,TBI,7dpi,Rep4\"\n        },\n        {\n          \"accession\": \"GSM8666374\",\n          \"title\": \"Monocytes,Naive,0dpi,Rep6\"\n        },\n        {\n          \"accession\": \"GSM8666367\",\n          \"title\": \"Macrophages,Naive,0dpi,Rep3\"\n        },\n        {\n          \"accession\": \"GSM8666354\",\n          \"title\": \"Macrophages,SHAM,7dpi,Rep1\"\n        },\n        {\n          \"accession\": \"GSM8666350\",\n          \"title\": \"Monocytes,SHAM,7dpi,Rep2\"\n        },\n        {\n          \"accession\": \"GSM8666328\",\n          \"title\": \"Macrophages,TBI,7dpi,Rep3\"\n        },\n        {\n          \"accession\": \"GSM8666353\",\n          \"title\": \"Microglia,SHAM,7dpi,Rep2\"\n        },\n        {\n          \"accession\": \"GSM8666330\",\n          \"title\": \"Microglia,Naive,0dpi,Rep2\"\n        },\n        {\n          \"accession\": \"GSM8666327\",\n          \"title\": \"Macrophages,TBI,7dpi,Rep2\"\n        },\n        {\n          \"accession\": \"GSM8666370\",\n          \"title\": \"Macrophages,SHAM,7dpi,Rep3\"\n        },\n        {\n          \"accession\": \"GSM8666313\",\n          \"title\": \"Monocytes,Naive,0dpi,Rep1\"\n        },\n        {\n          \"accession\": \"GSM8666359\",\n          \"title\": \"Microglia,Naive,0dpi,Rep3\"\n        },\n        {\n          \"accession\": \"GSM8666373\",\n          \"title\": \"Monocytes,SHAM,30dpi,Rep2\"\n        },\n        {\n          \"accession\": \"GSM8666347\",\n          \"title\": \"Monocytes,TBI,30dpi,Rep5\"\n        },\n        {\n          \"accession\": \"GSM8666316\",\n          \"title\": \"Monocytes,TBI,30dpi,Rep1\"\n        },\n        {\n          \"accession\": \"GSM8666356\",\n          \"title\": \"Macrophages,TBI,7dpi,Rep7\"\n        },\n        {\n          \"accession\": \"GSM8666376\",\n          \"title\": \"Macrophages,Naive,0dpi,Rep5\"\n        },\n        {\n          \"accession\": \"GSM8666319\",\n          \"title\": \"Monocytes,TBI,7dpi,Rep1\"\n        },\n        {\n          \"accession\": \"GSM8666358\",\n          \"title\": \"Monocytes,Naive,0dpi,Rep3\"\n        },\n        {\n          \"accession\": \"GSM8666333\",\n          \"title\": \"Monocytes,TBI,30dpi,Rep4\"\n        },\n        {\n          \"accession\": \"GSM8666332\",\n          \"title\": \"Monocytes,TBI,30dpi,Rep3\"\n        },\n        {\n          \"accession\": \"GSM8666372\",\n          \"title\": \"Microglia,Naive,0dpi,Rep5\"\n        },\n        {\n          \"accession\": \"GSM8666336\",\n          \"title\": \"Monocytes,TBI,7dpi,Rep5\"\n        },\n        {\n          \"accession\": \"GSM8666335\",\n          \"title\": \"Monocytes,TBI,7dpi,Rep4\"\n        },\n        {\n          \"accession\": \"GSM8666321\",\n          \"title\": \"Microglia,TBI,7dpi,Rep2\"\n        },\n        {\n          \"accession\": \"GSM8666339\",\n          \"title\": \"Monocytes,TBI,7dpi,Rep6\"\n        },\n        {\n          \"accession\": \"GSM8666324\",\n          \"title\": \"Macrophages,Naive,0dpi,Rep1\"\n        },\n        {\n          \"accession\": \"GSM8666352\",\n          \"title\": \"Microglia,TBI,7dpi,Rep7\"\n        },\n        {\n          \"accession\": \"GSM8666315\",\n          \"title\": \"Microglia,TBI,7dpi,Rep1\"\n        },\n        {\n          \"accession\": \"GSM8666361\",\n          \"title\": \"Monocytes,Naive,0dpi,Rep4\"\n        },\n        {\n          \"accession\": \"GSM8666355\",\n          \"title\": \"Macrophages,TBI,30dpi,Rep3\"\n        },\n        {\n          \"accession\": \"GSM8666364\",\n          \"title\": \"Monocytes,TBI,7dpi,Rep8\"\n        },\n        {\n          \"accession\": \"GSM8666375\",\n          \"title\": \"Microglia,Naive,0dpi,Rep6\"\n        },\n        {\n          \"accession\": \"GSM8666338\",\n          \"title\": \"Microglia,TBI,7dpi,Rep6\"\n        },\n        {\n          \"accession\": \"GSM8666341\",\n          \"title\": \"Macrophages,TBI,7dpi,Rep4\"\n        },\n        {\n          \"accession\": \"GSM8666344\",\n          \"title\": \"Macrophages,TBI,7dpi,Rep6\"\n        },\n        {\n          \"accession\": \"GSM8666318\",\n          \"title\": \"Microglia,TBI,30dpi,Rep1\"\n        }\n      ],\n      \"relations\": [],\n      \"extrelations\": [],\n      \"n_samples\": 65,\n      \"seriestitle\": \"\",\n      \"platformtitle\": \"\",\n      \"platformtaxa\": \"\",\n      \"samplestaxa\": \"\",\n      \"pubmedids\": [],\n      \"projects\": [],\n      \"ftplink\": \"ftp://ftp.ncbi.nlm.nih.gov/geo/series/GSE283nnn/GSE283560/\",\n      \"geo2r\": \"no\",\n      \"bioproject\": \"PRJNA1191420\"\n    },\n    \"200283558\": {\n      \"uid\": \"200283558\",\n      \"accession\": \"GSE283558\",\n      \"gds\": \"\",\n      \"title\": \"Fate mapping of peripherally derived macrophages reveals a long-lasting engrafted population that maintains a distinct transcriptomic profile for up to 8 months after Traumatic Brain Injury II\",\n      \"summary\": \"Traumatic Brain Injury (TBI) is one of the most established environmental risk factors for the development of dementia and long term neurological deficits representing a critical health problem for our society. It is well-established that TBI-induced neuroinflammation contributes to the long-lasting cognitive deficits and engages brain-resident macrophages (microglia) as well as monocytes-derived macrophages (MDMs) recruited from the periphery. While numerous studies have characterized microglia response to TBI, and the critical role of early infiltrated MDMs in the development of cognitive dysfunctions, the fate of MDMs in TBI remains unknown. Microglia and MDMs have distinct embryological origins and it is unclear if MDMs can fully transition to microglia after infiltrating the brain. This gap in knowledge is due to the fact that after brain engraftment, MDMs stop expressing their signature markers, thus making discrimination from resident microglia cells elusive. Here, for the first time, we longitudinally trace the fate of MDMs by taking advantage of two complementary yet distinct fate mapping mouse lines, CCR2-creERT2 and Ms4a3-cre, where inflammatory monocytes are permanently labeled even after in situ reprogramming. We demonstrated that early infiltrated MDMs persist in the brain for up to 8 months after TBI in adult female and male mice. Notably, MDMs retain their phagocytic activity while remaining transcriptomically distinct from microglia, and show a signature associated with aging and disease. Our data significantly advance the understanding of long-lasting MDMs and provide critical knowledge for developing more targeted therapeutic interventions for myeloid cells.\",\n      \"gpl\": \"21103\",\n      \"gse\": \"283558\",\n      \"taxon\": \"Mus musculus\",\n      \"entrytype\": \"GSE\",\n      \"gdstype\": \"Expression profiling by high throughput sequencing\",\n      \"ptechtype\": \"\",\n      \"valtype\": \"\",\n      \"ssinfo\": \"\",\n      \"subsetinfo\": \"\",\n      \"pdat\": \"2025/08/06\",\n      \"suppfile\": \"SF\",\n      \"samples\": [\n        {\n          \"accession\": \"GSM8666269\",\n          \"title\": \"30days,Rep3\"\n        },\n        {\n          \"accession\": \"GSM8666275\",\n          \"title\": \"30days,Rep6\"\n        },\n        {\n          \"accession\": \"GSM8666272\",\n          \"title\": \"7days,Rep3\"\n        },\n        {\n          \"accession\": \"GSM8666268\",\n          \"title\": \"30days,Rep2\"\n        },\n        {\n          \"accession\": \"GSM8666274\",\n          \"title\": \"30days,Rep5\"\n        },\n        {\n          \"accession\": \"GSM8666271\",\n          \"title\": \"7days,Rep2\"\n        },\n        {\n          \"accession\": \"GSM8666277\",\n          \"title\": \"7days,Rep5\"\n        },\n        {\n          \"accession\": \"GSM8666276\",\n          \"title\": \"7days,Rep4\"\n        },\n        {\n          \"accession\": \"GSM8666273\",\n          \"title\": \"30days,Rep4\"\n        },\n        {\n          \"accession\": \"GSM8666278\",\n          \"title\": \"7days,Rep6\"\n        },\n        {\n          \"accession\": \"GSM8666270\",\n          \"title\": \"7days,Rep1\"\n        },\n        {\n          \"accession\": \"GSM8666267\",\n          \"title\": \"30days,Rep1\"\n        }\n      ],\n      \"relations\": [],\n      \"extrelations\": [],\n      \"n_samples\": 12,\n      \"seriestitle\": \"\",\n      \"platformtitle\": \"\",\n      \"platformtaxa\": \"\",\n      \"samplestaxa\": \"\",\n      \"pubmedids\": [],\n      \"projects\": [],\n      \"ftplink\": \"ftp://ftp.ncbi.nlm.nih.gov/geo/series/GSE283nnn/GSE283558/\",\n      \"geo2r\": \"no\",\n      \"bioproject\": \"PRJNA1191420\"\n    },\n    \"200283556\": {\n      \"uid\": \"200283556\",\n      \"accession\": \"GSE283556\",\n      \"gds\": \"\",\n      \"title\": \"Fate mapping of peripherally derived macrophages reveals a long-lasting engrafted population that maintains a distinct transcriptomic profile for up to 8 months after Traumatic Brain Injury I\",\n      \"summary\": \"Traumatic Brain Injury (TBI) is one of the most established environmental risk factors for the development of dementia and long term neurological deficits representing a critical health problem for our society. It is well-established that TBI-induced neuroinflammation contributes to the long-lasting cognitive deficits and engages brain-resident macrophages (microglia) as well as monocytes-derived macrophages (MDMs) recruited from the periphery. While numerous studies have characterized microglia response to TBI, and the critical role of early infiltrated MDMs in the development of cognitive dysfunctions, the fate of MDMs in TBI remains unknown. Microglia and MDMs have distinct embryological origins and it is unclear if MDMs can fully transition to microglia after infiltrating the brain. This gap in knowledge is due to the fact that after brain engraftment, MDMs stop expressing their signature markers, thus making discrimination from resident microglia cells elusive. Here, for the first time, we longitudinally trace the fate of MDMs by taking advantage of two complementary yet distinct fate mapping mouse lines, CCR2-creERT2 and Ms4a3-cre, where inflammatory monocytes are permanently labeled even after in situ reprogramming. We demonstrated that early infiltrated MDMs persist in the brain for up to 8 months after TBI in adult female and male mice. Notably, MDMs retain their phagocytic activity while remaining transcriptomically distinct from microglia, and show a signature associated with aging and disease. Our data significantly advance the understanding of long-lasting MDMs and provide critical knowledge for developing more targeted therapeutic interventions for myeloid cells.\",\n      \"gpl\": \"30172\",\n      \"gse\": \"283556\",\n      \"taxon\": \"Mus musculus\",\n      \"entrytype\": \"GSE\",\n      \"gdstype\": \"Expression profiling by high throughput sequencing\",\n      \"ptechtype\": \"\",\n      \"valtype\": \"\",\n      \"ssinfo\": \"\",\n      \"subsetinfo\": \"\",\n      \"pdat\": \"2025/08/06\",\n      \"suppfile\": \"SF\",\n      \"samples\": [\n        {\n          \"accession\": \"GSM8666238\",\n          \"title\": \"Microglia,TBI,8months,Rep7\"\n        },\n        {\n          \"accession\": \"GSM8666235\",\n          \"title\": \"Microglia,SHAM,8months,Rep4\"\n        },\n        {\n          \"accession\": \"GSM8666252\",\n          \"title\": \"Microglia,SHAM,8months,Rep10\"\n        },\n        {\n          \"accession\": \"GSM8666232\",\n          \"title\": \"Macrophages,TBI,8months,Rep5\"\n        },\n        {\n          \"accession\": \"GSM8666221\",\n          \"title\": \"Macrophages,TBI,8months,Rep1\"\n        },\n        {\n          \"accession\": \"GSM8666241\",\n          \"title\": \"Macrophages,TBI,8months,Rep8\"\n        },\n        {\n          \"accession\": \"GSM8666224\",\n          \"title\": \"Microglia,TBI,8months,Rep3\"\n        },\n        {\n          \"accession\": \"GSM8666220\",\n          \"title\": \"Microglia,TBI,8months,Rep1\"\n        },\n        {\n          \"accession\": \"GSM8666244\",\n          \"title\": \"Microglia,SHAM,8months,Rep7\"\n        },\n        {\n          \"accession\": \"GSM8666243\",\n          \"title\": \"Macrophages,TBI,8months,Rep9\"\n        },\n        {\n          \"accession\": \"GSM8666240\",\n          \"title\": \"Microglia,TBI,8months,Rep8\"\n        },\n        {\n          \"accession\": \"GSM8666237\",\n          \"title\": \"Microglia,SHAM,8months,Rep6\"\n        },\n        {\n          \"accession\": \"GSM8666249\",\n          \"title\": \"Microglia,TBI,8months,Rep11\"\n        },\n        {\n          \"accession\": \"GSM8666246\",\n          \"title\": \"Microglia,SHAM,8months,Rep9\"\n        },\n        {\n          \"accession\": \"GSM8666229\",\n          \"title\": \"Microglia,TBI,8months,Rep4\"\n        },\n        {\n          \"accession\": \"GSM8666226\",\n          \"title\": \"Microglia,SHAM,8months,Rep1\"\n        },\n        {\n          \"accession\": \"GSM8666248\",\n          \"title\": \"Macrophages,TBI,8months,Rep10\"\n        },\n        {\n          \"accession\": \"GSM8666223\",\n          \"title\": \"Macrophages,TBI,8months,Rep2\"\n        },\n        {\n          \"accession\": \"GSM8666225\",\n          \"title\": \"Macrophages,TBI,8months,Rep3\"\n        },\n        {\n          \"accession\": \"GSM8666222\",\n          \"title\": \"Microglia,TBI,8months,Rep2\"\n        },\n        {\n          \"accession\": \"GSM8666245\",\n          \"title\": \"Microglia,SHAM,8months,Rep8\"\n        },\n        {\n          \"accession\": \"GSM8666254\",\n          \"title\": \"Microglia,SHAM,8months,Rep12\"\n        },\n        {\n          \"accession\": \"GSM8666228\",\n          \"title\": \"Microglia,SHAM,8months,Rep3\"\n        },\n        {\n          \"accession\": \"GSM8666242\",\n          \"title\": \"Microglia,TBI,8months,Rep9\"\n        },\n        {\n          \"accession\": \"GSM8666251\",\n          \"title\": \"Macrophages,TBI,8months,Rep11\"\n        },\n        {\n          \"accession\": \"GSM8666230\",\n          \"title\": \"Macrophages,TBI,8months,Rep4\"\n        },\n        {\n          \"accession\": \"GSM8666234\",\n          \"title\": \"Macrophages,TBI,8months,Rep6\"\n        },\n        {\n          \"accession\": \"GSM8666227\",\n          \"title\": \"Microglia,SHAM,8months,Rep2\"\n        },\n        {\n          \"accession\": \"GSM8666231\",\n          \"title\": \"Microglia,TBI,8months,Rep5\"\n        },\n        {\n          \"accession\": \"GSM8666247\",\n          \"title\": \"Microglia,TBI,8months,Rep10\"\n        },\n        {\n          \"accession\": \"GSM8666233\",\n          \"title\": \"Microglia,TBI,8months,Rep6\"\n        },\n        {\n          \"accession\": \"GSM8666253\",\n          \"title\": \"Microglia,SHAM,8months,Rep11\"\n        },\n        {\n          \"accession\": \"GSM8666250\",\n          \"title\": \"Microglia,TBI,8months,Rep12\"\n        },\n        {\n          \"accession\": \"GSM8666239\",\n          \"title\": \"Macrophages,TBI,8months,Rep7\"\n        },\n        {\n          \"accession\": \"GSM8666236\",\n          \"title\": \"Microglia,SHAM,8months,Rep5\"\n        }\n      ],\n      \"relations\": [],\n      \"extrelations\": [],\n      \"n_samples\": 35,\n      \"seriestitle\": \"\",\n      \"platformtitle\": \"\",\n      \"platformtaxa\": \"\",\n      \"samplestaxa\": \"\",\n      \"pubmedids\": [],\n      \"projects\": [],\n      \"ftplink\": \"ftp://ftp.ncbi.nlm.nih.gov/geo/series/GSE283nnn/GSE283556/\",\n      \"geo2r\": \"no\",\n      \"bioproject\": \"PRJNA1191420\"\n    }\n  }\n}\n\n\nNow let me refine the search to focus on smaller datasets with specific gene/pathway mentions:\n\n\ngeo-mcp:search_geo_series\n\n\nRequest\n\n\n{\n  \"term\": \"aging mouse brain hippocampus cognitive\",\n  \"retmax\": 30\n}\n\n\nResponse\n\n\n{\n  \"header\": {\n    \"type\": \"esummary\",\n    \"version\": \"0.3\"\n  },\n  \"result\": {\n    \"uids\": [\n      \"200278158\",\n      \"200220548\",\n      \"200304754\",\n      \"200285138\",\n      \"200285137\",\n      \"200303458\",\n      \"200249105\",\n      \"200200000\",\n      \"200283863\",\n      \"200295788\",\n      \"200275326\",\n      \"200272344\",\n      \"200266468\",\n      \"200266467\",\n      \"200271563\",\n      \"200294816\",\n      \"200294054\",\n      \"200243390\",\n      \"200282205\",\n      \"200283699\",\n      \"200244954\",\n      \"200249504\",\n      \"200270589\",\n      \"200274733\",\n      \"200235969\",\n      \"200211340\",\n      \"200269239\",\n      \"200260461\",\n      \"200243750\",\n      \"200243650\"\n    ],\n    \"200278158\": {\n      \"uid\": \"200278158\",\n      \"accession\": \"GSE278158\",\n      \"gds\": \"\",\n      \"title\": \"A protective role of SRC-1 against aging associated cognitive decline\",\n      \"summary\": \"The mechanisms underlying dementia, including Alzheimer\\u2019s Disease (AD), associated with aging remain elusive.  Our RNA sequencing analysis (RNA-Seq) revealed that the loss of steroid receptor coactivator-1 (SRC-1) leads to alterations in gene expression signatures that are commonly associated with neurodegenerative diseases, including AD. Consistent with previous findings, our research indicates that SRC-1 deficiency diminishes the neural plasticity of the hippocampal CA1 neurons. Cognitive behavior tests demonstrate that both SRC-1-KO mice and mice with a humanized SRC-1 mutation (SRC-1L1376P) displayed early signs of contextual memory impairment at just 6 months of age, in contrast to the typical aging-associated memory decline observed in wild type mice at 18 months of age. These results suggest a protective role of SRC1 against aging-associated cognitive decline. To further explore the molecular mechanism, we reanalyzed publicly available spatial RNA-Seq data of both young and aged mouse brains. We found a synchronous decline in SRC-1 and S100 calcium-binding protein A6 (S100A6), an AD associated gene, in both the hypothalamus and hippocampus of aged brain. Notably, our RNA-Seq data highlighted S100A6 as one of the most profoundly inhibited genes in SRC-1-KO mice. We also identified S100A6 and S100A11 as potential AD-associated genes that are downstream targets of SRC-1, offering novel perspectives on the protective role of SRC1 against cognitive decline due to aging.\",\n      \"gpl\": \"24247\",\n      \"gse\": \"278158\",\n      \"taxon\": \"Mus musculus\",\n      \"entrytype\": \"GSE\",\n      \"gdstype\": \"Expression profiling by high throughput sequencing\",\n      \"ptechtype\": \"\",\n      \"valtype\": \"\",\n      \"ssinfo\": \"\",\n      \"subsetinfo\": \"\",\n      \"pdat\": \"2025/09/17\",\n      \"suppfile\": \"TXT\",\n      \"samples\": [\n        {\n          \"accession\": \"GSM8540992\",\n          \"title\": \"SRC1 KO 01\"\n        },\n        {\n          \"accession\": \"GSM8540989\",\n          \"title\": \"WT 01\"\n        },\n        {\n          \"accession\": \"GSM8540990\",\n          \"title\": \"WT 02\"\n        },\n        {\n          \"accession\": \"GSM8540993\",\n          \"title\": \"SRC1 KO 02\"\n        },\n        {\n          \"accession\": \"GSM8540991\",\n          \"title\": \"WT 03\"\n        },\n        {\n          \"accession\": \"GSM8540994\",\n          \"title\": \"SRC1 KO 03\"\n        }\n      ],\n      \"relations\": [],\n      \"extrelations\": [],\n      \"n_samples\": 6,\n      \"seriestitle\": \"\",\n      \"platformtitle\": \"\",\n      \"platformtaxa\": \"\",\n      \"samplestaxa\": \"\",\n      \"pubmedids\": [\n        \"40882002\"\n      ],\n      \"projects\": [],\n      \"ftplink\": \"ftp://ftp.ncbi.nlm.nih.gov/geo/series/GSE278nnn/GSE278158/\",\n      \"geo2r\": \"no\",\n      \"bioproject\": \"PRJNA1165782\"\n    },\n    \"200220548\": {\n      \"uid\": \"200220548\",\n      \"accession\": \"GSE220548\",\n      \"gds\": \"\",\n      \"title\": \"Human iPSC-Derived Mononuclear Phagocytes Improve Cognition and Neural Health across Multiple Mouse Models of Aging and Alzheimer's Disease\",\n      \"summary\": \"Young blood or plasma and young bone marrow improves cognitive function in aged animals, though the cell type responsible for these regenerative effects remains unknown. The current study used induced pluripotent stem cells (iPSCs) to assess the potential of mononuclear phagocytes as a therapeutic for age-associated cognitive decline, as iPSCs provide a source of autologous blood cells without the risk of immune rejection or graft vs. host disease. Human iPSCs differentiated into mononuclear phagocytes (iMPs) were administered to aging, genetically immunocompromised NOD scid gamma mice via tail vein injection. Aging mice receiving iMP treatment showed significant improvements in behavioral tasks relying on spatial working memory and on hippocampus-dependent short-term memory. iMP treatment also had significant effects on several key neural health markers. Expression of the synaptic transporter, VGLUT1, was decreased in untreated aging mice, and levels were restored in aging mice treated with iMPs. Aging mice also had increased numbers of astrocytes and microglia, as well as decreased microglial branching, which were all reversed by iMP treatment. Profiling of the plasma via proteomics and the hippocampus via single nuclei RNA sequencing identified several pathways that may mediate the effects of iMPs. snRNA-seq analysis also revealed that iMP treatment increased a subpopulation of hippocampal mossy cells in aging mice. iPSCs offer an autologous therapy and based on a range of benefits, iPSC-derived mononuclear phagocytes are a promising new therapeutic strategy for age-associated declines in cognition and neural health.\",\n      \"gpl\": \"24247\",\n      \"gse\": \"220548\",\n      \"taxon\": \"Mus musculus\",\n      \"entrytype\": \"GSE\",\n      \"gdstype\": \"Expression profiling by high throughput sequencing\",\n      \"ptechtype\": \"\",\n      \"valtype\": \"\",\n      \"ssinfo\": \"\",\n      \"subsetinfo\": \"\",\n      \"pdat\": \"2025/09/10\",\n      \"suppfile\": \"H5\",\n      \"samples\": [\n        {\n          \"accession\": \"GSM8180882\",\n          \"title\": \"Mouse hippocampus from young animals treated with vehicle, rep 5\"\n        },\n        {\n          \"accession\": \"GSM8180885\",\n          \"title\": \"Mouse hippocampus from aging animals treated with vehicle, rep 3\"\n        },\n        {\n          \"accession\": \"GSM8180879\",\n          \"title\": \"Mouse hippocampus from young animals treated with vehicle, rep 2\"\n        },\n        {\n          \"accession\": \"GSM8180878\",\n          \"title\": \"Mouse hippocampus from young animals treated with vehicle, rep 1\"\n        },\n        {\n          \"accession\": \"GSM8180881\",\n          \"title\": \"Mouse hippocampus from young animals treated with vehicle, rep 4\"\n        },\n        {\n          \"accession\": \"GSM8180884\",\n          \"title\": \"Mouse hippocampus from aging animals treated with vehicle, rep 2\"\n        },\n        {\n          \"accession\": \"GSM8180883\",\n          \"title\": \"Mouse hippocampus from aging animals treated with vehicle, rep 1\"\n        },\n        {\n          \"accession\": \"GSM8180887\",\n          \"title\": \"Mouse hippocampus from aging animals treated with vehicle, rep 5\"\n        },\n        {\n          \"accession\": \"GSM8180886\",\n          \"title\": \"Mouse hippocampus from aging animals treated with vehicle, rep 4\"\n        },\n        {\n          \"accession\": \"GSM8180890\",\n          \"title\": \"Mouse hippocampus from aging animals treated with iMPs, rep 3\"\n        },\n        {\n          \"accession\": \"GSM8180892\",\n          \"title\": \"Mouse hippocampus from aging animals treated with iMPs, rep 5\"\n        },\n        {\n          \"accession\": \"GSM8180889\",\n          \"title\": \"Mouse hippocampus from aging animals treated with iMPs, rep 2\"\n        },\n        {\n          \"accession\": \"GSM8180891\",\n          \"title\": \"Mouse hippocampus from aging animals treated with iMPs, rep 4\"\n        },\n        {\n          \"accession\": \"GSM8180888\",\n          \"title\": \"Mouse hippocampus from aging animals treated with iMPs, rep 1\"\n        },\n        {\n          \"accession\": \"GSM8180880\",\n          \"title\": \"Mouse hippocampus from young animals treated with vehicle, rep 3\"\n        }\n      ],\n      \"relations\": [],\n      \"extrelations\": [],\n      \"n_samples\": 15,\n      \"seriestitle\": \"\",\n      \"platformtitle\": \"\",\n      \"platformtaxa\": \"\",\n      \"samplestaxa\": \"\",\n      \"pubmedids\": [\n        \"40850934\"\n      ],\n      \"projects\": [],\n      \"ftplink\": \"ftp://ftp.ncbi.nlm.nih.gov/geo/series/GSE220nnn/GSE220548/\",\n      \"geo2r\": \"no\",\n      \"bioproject\": \"PRJNA910182\"\n    },\n    \"200304754\": {\n      \"uid\": \"200304754\",\n      \"accession\": \"GSE304754\",\n      \"gds\": \"\",\n      \"title\": \"Multi-omics analysis highlights the link of aging-related cognitive decline with systemic inflammation and alterations of tissue-maintenance [RRBS]\",\n      \"summary\": \"Aging-related cognitive decline is associated with changes across different tissues and the gut microbiome, including dysfunction of the gut-brain axis. However, only few studies have linked multi-organ alterations to cognitive decline during aging. Here we report a multi-omics analysis integrating metabolomics, transcriptomics, DNA methylation, and metagenomics data from hippocampus, liver, colon, and fecal samples of mice, correlated with cognitive performance in the Barnes Maze spatial learning task across different age groups. We identified 734 molecular features associated with cognitive rank within individual data layers, of which 227 features remain when integrating all data layers with each other. Among the single-layer predictors, several host and microbial features were highlighted, with host-associated markers being predominant. Host features associated with cognitive function mainly belong to innate and adaptive inflammatory activity (inflammaging) and developmental processes. Our findings suggest that cognitive decline in aging is tightly coupled to systemic, age-associated inflammation, potentially initiated by microbiome-driven gastrointestinal inflammatory activity, emphasizing a link between peripheral tissue alterations and brain function.\",\n      \"gpl\": \"24247\",\n      \"gse\": \"304754\",\n      \"taxon\": \"Mus musculus\",\n      \"entrytype\": \"GSE\",\n      \"gdstype\": \"Methylation profiling by high throughput sequencing\",\n      \"ptechtype\": \"\",\n      \"valtype\": \"\",\n      \"ssinfo\": \"\",\n      \"subsetinfo\": \"\",\n      \"pdat\": \"2025/08/31\",\n      \"suppfile\": \"COV\",\n      \"samples\": [\n        {\n          \"accession\": \"GSM9156355\",\n          \"title\": \"Hippocampus, 9 Months, Rep7\"\n        },\n        {\n          \"accession\": \"GSM9156401\",\n          \"title\": \"Hippocampus, 28 Months, Rep10\"\n        },\n        {\n          \"accession\": \"GSM9156335\",\n          \"title\": \"Hippocampus, 3 Months, Rep8\"\n        },\n        {\n          \"accession\": \"GSM9156381\",\n          \"title\": \"Hippocampus, 15 Months, Rep16\"\n        },\n        {\n          \"accession\": \"GSM9156398\",\n          \"title\": \"Hippocampus, 24 Months, Rep11\"\n        },\n        {\n          \"accession\": \"GSM9156361\",\n          \"title\": \"Hippocampus, 9 Months, Rep10\"\n        },\n        {\n          \"accession\": \"GSM9156378\",\n          \"title\": \"Hippocampus, 15 Months, Rep13\"\n        },\n        {\n          \"accession\": \"GSM9156404\",\n          \"title\": \"Hippocampus, 28 Months, Rep5\"\n        },\n        {\n          \"accession\": \"GSM9156358\",\n          \"title\": \"Hippocampus, 9 Months, Rep4\"\n        },\n        {\n          \"accession\": \"GSM9156341\",\n          \"title\": \"Hippocampus, 3 Months, Rep5\"\n        },\n        {\n          \"accession\": \"GSM9156338\",\n          \"title\": \"Hippocampus, 3 Months, Rep2\"\n        },\n        {\n          \"accession\": \"GSM9156372\",\n          \"title\": \"Hippocampus, 15 Months, Rep8\"\n        },\n        {\n          \"accession\": \"GSM9156369\",\n          \"title\": \"Hippocampus, 15 Months, Rep7\"\n        },\n        {\n          \"accession\": \"GSM9156395\",\n          \"title\": \"Hippocampus, 24 Months, Rep16\"\n        },\n        {\n          \"accession\": \"GSM9156389\",\n          \"title\": \"Hippocampus, 24 Months, Rep2\"\n        },\n        {\n          \"accession\": \"GSM9156352\",\n          \"title\": \"Hippocampus, 9 Months, Rep9\"\n        },\n        {\n          \"accession\": \"GSM9156415\",\n          \"title\": \"Hippocampus, 28 Months, Rep16\"\n        },\n        {\n          \"accession\": \"GSM9156349\",\n          \"title\": \"Hippocampus, 3 Months, Rep12\"\n        },\n        {\n          \"accession\": \"GSM9156353\",\n          \"title\": \"Hippocampus, 9 Months, Rep1\"\n        },\n        {\n          \"accession\": \"GSM9156412\",\n          \"title\": \"Hippocampus, 28 Months, Rep13\"\n        },\n        {\n          \"accession\": \"GSM9156375\",\n          \"title\": \"Hippocampus, 15 Months, Rep10\"\n        },\n        {\n          \"accession\": \"GSM9156392\",\n          \"title\": \"Hippocampus, 24 Months, Rep14\"\n        },\n        {\n          \"accession\": \"GSM9156416\",\n          \"title\": \"Hippocampus, 28 Months, Rep12\"\n        },\n        {\n          \"accession\": \"GSM9156373\",\n          \"title\": \"Hippocampus, 15 Months, Rep3\"\n        },\n        {\n          \"accession\": \"GSM9156350\",\n          \"title\": \"Hippocampus, 9 Months, Rep3\"\n        },\n        {\n          \"accession\": \"GSM9156336\",\n          \"title\": \"Hippocampus, 3 Months, Rep9\"\n        },\n        {\n          \"accession\": \"GSM9156396\",\n          \"title\": \"Hippocampus, 24 Months, Rep12\"\n        },\n        {\n          \"accession\": \"GSM9156393\",\n          \"title\": \"Hippocampus, 24 Months, Rep15\"\n        },\n        {\n          \"accession\": \"GSM9156356\",\n          \"title\": \"Hippocampus, 9 Months, Rep8\"\n        },\n        {\n          \"accession\": \"GSM9156364\",\n          \"title\": \"Hippocampus, 9 Months, Rep13\"\n        },\n        {\n          \"accession\": \"GSM9156390\",\n          \"title\": \"Hippocampus, 24 Months, Rep10\"\n        },\n        {\n          \"accession\": \"GSM9156376\",\n          \"title\": \"Hippocampus, 15 Months, Rep12\"\n        },\n        {\n          \"accession\": \"GSM9156413\",\n          \"title\": \"Hippocampus, 28 Months, Rep14\"\n        },\n        {\n          \"accession\": \"GSM9156387\",\n          \"title\": \"Hippocampus, 24 Months, Rep5\"\n        },\n        {\n          \"accession\": \"GSM9156410\",\n          \"title\": \"Hippocampus, 28 Months, Rep17\"\n        },\n        {\n          \"accession\": \"GSM9156344\",\n          \"title\": \"Hippocampus, 3 Months, Rep15\"\n        },\n        {\n          \"accession\": \"GSM9156407\",\n          \"title\": \"Hippocampus, 28 Months, Rep6\"\n        },\n        {\n          \"accession\": \"GSM9156370\",\n          \"title\": \"Hippocampus, 15 Months, Rep9\"\n        },\n        {\n          \"accession\": \"GSM9156345\",\n          \"title\": \"Hippocampus, 3 Months, Rep13\"\n        },\n        {\n          \"accession\": \"GSM9156371\",\n          \"title\": \"Hippocampus, 15 Months, Rep4\"\n        },\n        {\n          \"accession\": \"GSM9156367\",\n          \"title\": \"Hippocampus, 15 Months, Rep2\"\n        },\n        {\n          \"accession\": \"GSM9156351\",\n          \"title\": \"Hippocampus, 9 Months, Rep6\"\n        },\n        {\n          \"accession\": \"GSM9156384\",\n          \"title\": \"Hippocampus, 24 Months, Rep7\"\n        },\n        {\n          \"accession\": \"GSM9156388\",\n          \"title\": \"Hippocampus, 24 Months, Rep6\"\n        },\n        {\n          \"accession\": \"GSM9156347\",\n          \"title\": \"Hippocampus, 3 Months, Rep10\"\n        },\n        {\n          \"accession\": \"GSM9156414\",\n          \"title\": \"Hippocampus, 28 Months, Rep18\"\n        },\n        {\n          \"accession\": \"GSM9156391\",\n          \"title\": \"Hippocampus, 24 Months, Rep4\"\n        },\n        {\n          \"accession\": \"GSM9156348\",\n          \"title\": \"Hippocampus, 3 Months, Rep11\"\n        },\n        {\n          \"accession\": \"GSM9156411\",\n          \"title\": \"Hippocampus, 28 Months, Rep15\"\n        },\n        {\n          \"accession\": \"GSM9156408\",\n          \"title\": \"Hippocampus, 28 Months, Rep2\"\n        },\n        {\n          \"accession\": \"GSM9156382\",\n          \"title\": \"Hippocampus, 24 Months, Rep3\"\n        },\n        {\n          \"accession\": \"GSM9156368\",\n          \"title\": \"Hippocampus, 15 Months, Rep6\"\n        },\n        {\n          \"accession\": \"GSM9156379\",\n          \"title\": \"Hippocampus, 15 Months, Rep14\"\n        },\n        {\n          \"accession\": \"GSM9156342\",\n          \"title\": \"Hippocampus, 3 Months, Rep6\"\n        },\n        {\n          \"accession\": \"GSM9156359\",\n          \"title\": \"Hippocampus, 9 Months, Rep11\"\n        },\n        {\n          \"accession\": \"GSM9156385\",\n          \"title\": \"Hippocampus, 24 Months, Rep9\"\n        },\n        {\n          \"accession\": \"GSM9156363\",\n          \"title\": \"Hippocampus, 9 Months, Rep14\"\n        },\n        {\n          \"accession\": \"GSM9156399\",\n          \"title\": \"Hippocampus, 28 Months, Rep9\"\n        },\n        {\n          \"accession\": \"GSM9156343\",\n          \"title\": \"Hippocampus, 3 Months, Rep14\"\n        },\n        {\n          \"accession\": \"GSM9156362\",\n          \"title\": \"Hippocampus, 9 Months, Rep16\"\n        },\n        {\n          \"accession\": \"GSM9156409\",\n          \"title\": \"Hippocampus, 28 Months, Rep1\"\n        },\n        {\n          \"accession\": \"GSM9156340\",\n          \"title\": \"Hippocampus, 3 Months, Rep3\"\n        },\n        {\n          \"accession\": \"GSM9156405\",\n          \"title\": \"Hippocampus, 28 Months, Rep8\"\n        },\n        {\n          \"accession\": \"GSM9156366\",\n          \"title\": \"Hippocampus, 15 Months, Rep5\"\n        },\n        {\n          \"accession\": \"GSM9156406\",\n          \"title\": \"Hippocampus, 28 Months, Rep7\"\n        },\n        {\n          \"accession\": \"GSM9156339\",\n          \"title\": \"Hippocampus, 3 Months, Rep7\"\n        },\n        {\n          \"accession\": \"GSM9156402\",\n          \"title\": \"Hippocampus, 28 Months, Rep3\"\n        },\n        {\n          \"accession\": \"GSM9156365\",\n          \"title\": \"Hippocampus, 9 Months, Rep12\"\n        },\n        {\n          \"accession\": \"GSM9156403\",\n          \"title\": \"Hippocampus, 28 Months, Rep4\"\n        },\n        {\n          \"accession\": \"GSM9156334\",\n          \"title\": \"Hippocampus, 3 Months, Rep4\"\n        },\n        {\n          \"accession\": \"GSM9156380\",\n          \"title\": \"Hippocampus, 15 Months, Rep15\"\n        },\n        {\n          \"accession\": \"GSM9156360\",\n          \"title\": \"Hippocampus, 9 Months, Rep15\"\n        },\n        {\n          \"accession\": \"GSM9156337\",\n          \"title\": \"Hippocampus, 3 Months, Rep1\"\n        },\n        {\n          \"accession\": \"GSM9156386\",\n          \"title\": \"Hippocampus, 24 Months, Rep8\"\n        },\n        {\n          \"accession\": \"GSM9156377\",\n          \"title\": \"Hippocampus, 15 Months, Rep11\"\n        },\n        {\n          \"accession\": \"GSM9156374\",\n          \"title\": \"Hippocampus, 15 Months, Rep1\"\n        },\n        {\n          \"accession\": \"GSM9156383\",\n          \"title\": \"Hippocampus, 24 Months, Rep1\"\n        },\n        {\n          \"accession\": \"GSM9156346\",\n          \"title\": \"Hippocampus, 3 Months, Rep16\"\n        },\n        {\n          \"accession\": \"GSM9156354\",\n          \"title\": \"Hippocampus, 9 Months, Rep2\"\n        },\n        {\n          \"accession\": \"GSM9156400\",\n          \"title\": \"Hippocampus, 28 Months, Rep11\"\n        },\n        {\n          \"accession\": \"GSM9156397\",\n          \"title\": \"Hippocampus, 24 Months, Rep13\"\n        },\n        {\n          \"accession\": \"GSM9156357\",\n          \"title\": \"Hippocampus, 9 Months, Rep5\"\n        },\n        {\n          \"accession\": \"GSM9156394\",\n          \"title\": \"Hippocampus, 24 Months, Rep17\"\n        }\n      ],\n      \"relations\": [],\n      \"extrelations\": [],\n      \"n_samples\": 83,\n      \"seriestitle\": \"\",\n      \"platformtitle\": \"\",\n      \"platformtaxa\": \"\",\n      \"samplestaxa\": \"\",\n      \"pubmedids\": [],\n      \"projects\": [],\n      \"ftplink\": \"ftp://ftp.ncbi.nlm.nih.gov/geo/series/GSE304nnn/GSE304754/\",\n      \"geo2r\": \"no\",\n      \"bioproject\": \"PRJNA1302457\"\n    },\n    \"200285138\": {\n      \"uid\": \"200285138\",\n      \"accession\": \"GSE285138\",\n      \"gds\": \"\",\n      \"title\": \"A phosphorylation switch within the Mediator subunit MED15 controls cellular senescence and cognitive decline\",\n      \"summary\": \"A hallmark of aging is chronic systemic inflammation, which is exacerbated by the hypersecretory aging phenotype known as the senescence-associated secretory phenotype (SASP). How the SASP is initiated to accelerate tissue inflammation and aging is an outstanding question in ageing biology. Here, we showed that phosphorylation of the mediator subunit MED15 at T603 is able to control the SASP and aging. Transforming growth factor-\\u03b2 (TGF\\u03b2) selectively induces CDK1-mediated MED15 T603 phosphorylation to control SASP gene expression. The MED15 T603 dephosphorylated mutant (T603A) inhibits the SASP and cell senescence, whereas the T603 phosphorylation-mimicking mutant (T603D) has the opposite effect. Mechanistically, forkhead box protein A1 (FOXA1) preferentially binds to unphosphorylated but not phosphorylated MED15 at T603 to suppress SASP gene expression. Notably, aging mice harboring dephosphorylated mutation in this phosphosite exhibit improved learning and memory through the attenuation of the SASP across tissues. Overall, our study indicates that MED15 T603 phosphorylation serves as a control switch for SASP production, which underlies tissue aging and cognitive decline and provides a novel target for age-related pathology.\",\n      \"gpl\": \"24676;24247\",\n      \"gse\": \"285138\",\n      \"taxon\": \"Mus musculus; Homo sapiens\",\n      \"entrytype\": \"GSE\",\n      \"gdstype\": \"Expression profiling by high throughput sequencing\",\n      \"ptechtype\": \"\",\n      \"valtype\": \"\",\n      \"ssinfo\": \"\",\n      \"subsetinfo\": \"\",\n      \"pdat\": \"2025/08/27\",\n      \"suppfile\": \"TXT\",\n      \"samples\": [\n        {\n          \"accession\": \"GSM8697156\",\n          \"title\": \"MED15 T603A HaCaT, TGF\\u03b2-0h, RNA-seq, rep1\"\n        },\n        {\n          \"accession\": \"GSM8697159\",\n          \"title\": \"MED15 T603A HaCaT, TGF\\u03b2-3h, RNA-seq, rep1\"\n        },\n        {\n          \"accession\": \"GSM8697165\",\n          \"title\": \"MED15 T603D MCF7, TGF\\u03b2-0h, RNA-seq, rep1\"\n        },\n        {\n          \"accession\": \"GSM8697162\",\n          \"title\": \"WT MCF7, TGF\\u03b2-0h, RNA-seq, rep1\"\n        },\n        {\n          \"accession\": \"GSM8697168\",\n          \"title\": \"WT C57 mouse hippocamous tissue, RNA-seq, rep1\"\n        },\n        {\n          \"accession\": \"GSM8697164\",\n          \"title\": \"WT MCF7, TGF\\u03b2-0h, RNA-seq, rep3\"\n        },\n        {\n          \"accession\": \"GSM8697167\",\n          \"title\": \"MED15 T603D MCF7, TGF\\u03b2-0h, RNA-seq, rep3\"\n        },\n        {\n          \"accession\": \"GSM8697161\",\n          \"title\": \"MED15 T603A HaCaT, TGF\\u03b2-3h, RNA-seq, rep3\"\n        },\n        {\n          \"accession\": \"GSM8697173\",\n          \"title\": \"MED15 T604A C57 mouse hippocamous tissue, RNA-seq, rep3\"\n        },\n        {\n          \"accession\": \"GSM8697170\",\n          \"title\": \"WT C57 mouse hippocamous tissue, RNA-seq, rep3\"\n        },\n        {\n          \"accession\": \"GSM8697153\",\n          \"title\": \"WT HaCaT, TGF\\u03b2-3h, RNA-seq, rep1\"\n        },\n        {\n          \"accession\": \"GSM8697150\",\n          \"title\": \"WT HaCaT, TGF\\u03b2-0h, RNA-seq, rep1\"\n        },\n        {\n          \"accession\": \"GSM8697172\",\n          \"title\": \"MED15 T604A C57 mouse hippocamous tissue, RNA-seq, rep2\"\n        },\n        {\n          \"accession\": \"GSM8697152\",\n          \"title\": \"WT HaCaT, TGF\\u03b2-0h, RNA-seq, rep3\"\n        },\n        {\n          \"accession\": \"GSM8697169\",\n          \"title\": \"WT C57 mouse hippocamous tissue, RNA-seq, rep2\"\n        },\n        {\n          \"accession\": \"GSM8697166\",\n          \"title\": \"MED15 T603D MCF7, TGF\\u03b2-0h, RNA-seq, rep2\"\n        },\n        {\n          \"accession\": \"GSM8697155\",\n          \"title\": \"WT HaCaT, TGF\\u03b2-3h, RNA-seq, rep3\"\n        },\n        {\n          \"accession\": \"GSM8697154\",\n          \"title\": \"WT HaCaT, TGF\\u03b2-3h, RNA-seq, rep2\"\n        },\n        {\n          \"accession\": \"GSM8697151\",\n          \"title\": \"WT HaCaT, TGF\\u03b2-0h, RNA-seq, rep2\"\n        },\n        {\n          \"accession\": \"GSM8697158\",\n          \"title\": \"MED15 T603A HaCaT, TGF\\u03b2-0h, RNA-seq, rep3\"\n        },\n        {\n          \"accession\": \"GSM8697171\",\n          \"title\": \"MED15 T604A C57 mouse hippocamous tissue, RNA-seq, rep1\"\n        },\n        {\n          \"accession\": \"GSM8697160\",\n          \"title\": \"MED15 T603A HaCaT, TGF\\u03b2-3h, RNA-seq, rep2\"\n        },\n        {\n          \"accession\": \"GSM8697157\",\n          \"title\": \"MED15 T603A HaCaT, TGF\\u03b2-0h, RNA-seq, rep2\"\n        },\n        {\n          \"accession\": \"GSM8697163\",\n          \"title\": \"WT MCF7, TGF\\u03b2-0h, RNA-seq, rep2\"\n        }\n      ],\n      \"relations\": [],\n      \"extrelations\": [],\n      \"n_samples\": 24,\n      \"seriestitle\": \"\",\n      \"platformtitle\": \"\",\n      \"platformtaxa\": \"\",\n      \"samplestaxa\": \"\",\n      \"pubmedids\": [\n        \"40825935\"\n      ],\n      \"projects\": [],\n      \"ftplink\": \"ftp://ftp.ncbi.nlm.nih.gov/geo/series/GSE285nnn/GSE285138/\",\n      \"geo2r\": \"no\",\n      \"bioproject\": \"PRJNA1201231\"\n    },\n    \"200285137\": {\n      \"uid\": \"200285137\",\n      \"accession\": \"GSE285137\",\n      \"gds\": \"\",\n      \"title\": \"A phosphorylation switch within the Mediator subunit MED15 controls cellular senescence and cognitive decline [ChIP-seq]\",\n      \"summary\": \"A hallmark of aging is chronic systemic inflammation, which is exacerbated by the hypersecretory aging phenotype known as the senescence-associated secretory phenotype (SASP). How the SASP is initiated to accelerate tissue inflammation and aging is an outstanding question in ageing biology. Here, we showed that phosphorylation of the mediator subunit MED15 at T603 is able to control the SASP and aging. Transforming growth factor-\\u03b2 (TGF\\u03b2) selectively induces CDK1-mediated MED15 T603 phosphorylation to control SASP gene expression. The MED15 T603 dephosphorylated mutant (T603A) inhibits the SASP and cell senescence, whereas the T603 phosphorylation-mimicking mutant (T603D) has the opposite effect. Mechanistically, forkhead box protein A1 (FOXA1) preferentially binds to unphosphorylated but not phosphorylated MED15 at T603 to suppress SASP gene expression. Notably, aging mice harboring dephosphorylated mutation in this phosphosite exhibit improved learning and memory through the attenuation of the SASP across tissues. Overall, our study indicates that MED15 T603 phosphorylation serves as a control switch for SASP production, which underlies tissue aging and cognitive decline and provides a novel target for age-related pathology.\",\n      \"gpl\": \"24676\",\n      \"gse\": \"285137\",\n      \"taxon\": \"Homo sapiens\",\n      \"entrytype\": \"GSE\",\n      \"gdstype\": \"Genome binding/occupancy profiling by high throughput sequencing\",\n      \"ptechtype\": \"\",\n      \"valtype\": \"\",\n      \"ssinfo\": \"\",\n      \"subsetinfo\": \"\",\n      \"pdat\": \"2025/08/27\",\n      \"suppfile\": \"BW\",\n      \"samples\": [\n        {\n          \"accession\": \"GSM8697149\",\n          \"title\": \"WT T603A HaCaT, TGF\\u03b23h, Input\"\n        },\n        {\n          \"accession\": \"GSM8697141\",\n          \"title\": \"MED15 T603A HaCaT, TGF\\u03b23h, POLII ChIP, rep2\"\n        },\n        {\n          \"accession\": \"GSM8697140\",\n          \"title\": \"MED15 T603A HaCaT, TGF\\u03b23h, POLII ChIP, rep1\"\n        },\n        {\n          \"accession\": \"GSM8697143\",\n          \"title\": \"WT HaCaT, TGF\\u03b23h, POLII ChIP, rep2\"\n        },\n        {\n          \"accession\": \"GSM8697146\",\n          \"title\": \"WT HaCaT, TGF\\u03b23h, FOXA1 ChIP, rep1\"\n        },\n        {\n          \"accession\": \"GSM8697145\",\n          \"title\": \"MED15 T603A HaCaT, TGF\\u03b23h, FOXA1 ChIP, rep2\"\n        },\n        {\n          \"accession\": \"GSM8697148\",\n          \"title\": \"MED15 T603A  T603A HaCaT, TGF\\u03b23h, Input\"\n        },\n        {\n          \"accession\": \"GSM8697142\",\n          \"title\": \"WT HaCaT, TGF\\u03b23h, POLII ChIP, rep1\"\n        },\n        {\n          \"accession\": \"GSM8697144\",\n          \"title\": \"MED15 T603A HaCaT, TGF\\u03b23h, FOXA1 ChIP, rep1\"\n        },\n        {\n          \"accession\": \"GSM8697147\",\n          \"title\": \"WT HaCaT, TGF\\u03b23h, FOXA1  ChIP, rep2\"\n        }\n      ],\n      \"relations\": [],\n      \"extrelations\": [],\n      \"n_samples\": 10,\n      \"seriestitle\": \"\",\n      \"platformtitle\": \"\",\n      \"platformtaxa\": \"\",\n      \"samplestaxa\": \"\",\n      \"pubmedids\": [\n        \"40825935\"\n      ],\n      \"projects\": [],\n      \"ftplink\": \"ftp://ftp.ncbi.nlm.nih.gov/geo/series/GSE285nnn/GSE285137/\",\n      \"geo2r\": \"no\",\n      \"bioproject\": \"PRJNA1201230\"\n    },\n    \"200303458\": {\n      \"uid\": \"200303458\",\n      \"accession\": \"GSE303458\",\n      \"gds\": \"\",\n      \"title\": \"Downregulation of NF-\\u03baB and NLRP3 in aging wildtype and amyloid \\u03b2 transgenic mice\",\n      \"summary\": \"Neuroinflammation is a key component of Alzheimer's disease (AD), and it may be driven by the activation of NF\\u03baB and NLRP3 signaling pathways. AD pathology, like amyloid-\\u03b2, may exacerbate the activation of these pathways. We used a nucleic acid therapeutic (nanoligomer) cocktail targeting NF\\u03baB and NLRP3 to reduce inflamamtory signaling in aged wildtype mice and a transgenic mouse model of amyloid-\\u03b2 pathology (APP/PS1). Short-term (3 days) treatment reversed age- and amyloid-\\u03b2-related gene sigantures, supporting the idea that this nanoligomer cocktail may have the potential to improve AD-related neuroinflammation and cognitive dysfunction.\",\n      \"gpl\": \"24247\",\n      \"gse\": \"303458\",\n      \"taxon\": \"Mus musculus\",\n      \"entrytype\": \"GSE\",\n      \"gdstype\": \"Expression profiling by high throughput sequencing\",\n      \"ptechtype\": \"\",\n      \"valtype\": \"\",\n      \"ssinfo\": \"\",\n      \"subsetinfo\": \"\",\n      \"pdat\": \"2025/07/25\",\n      \"suppfile\": \"CSV\",\n      \"samples\": [\n        {\n          \"accession\": \"GSM9127170\",\n          \"title\": \"WTF3\"\n        },\n        {\n          \"accession\": \"GSM9127153\",\n          \"title\": \"FT1\"\n        },\n        {\n          \"accession\": \"GSM9127150\",\n          \"title\": \"FO1\"\n        },\n        {\n          \"accession\": \"GSM9127167\",\n          \"title\": \"MY3\"\n        },\n        {\n          \"accession\": \"GSM9127147\",\n          \"title\": \"ABTM1\"\n        },\n        {\n          \"accession\": \"GSM9127173\",\n          \"title\": \"WTM3\"\n        },\n        {\n          \"accession\": \"GSM9127161\",\n          \"title\": \"MO3\"\n        },\n        {\n          \"accession\": \"GSM9127141\",\n          \"title\": \"ABCM1\"\n        },\n        {\n          \"accession\": \"GSM9127144\",\n          \"title\": \"ABTF1\"\n        },\n        {\n          \"accession\": \"GSM9127138\",\n          \"title\": \"ABCF1\"\n        },\n        {\n          \"accession\": \"GSM9127164\",\n          \"title\": \"MT3\"\n        },\n        {\n          \"accession\": \"GSM9127162\",\n          \"title\": \"MT1\"\n        },\n        {\n          \"accession\": \"GSM9127168\",\n          \"title\": \"WTF1\"\n        },\n        {\n          \"accession\": \"GSM9127142\",\n          \"title\": \"ABCM2\"\n        },\n        {\n          \"accession\": \"GSM9127145\",\n          \"title\": \"ABTF2\"\n        },\n        {\n          \"accession\": \"GSM9127159\",\n          \"title\": \"MO1\"\n        },\n        {\n          \"accession\": \"GSM9127165\",\n          \"title\": \"MY1\"\n        },\n        {\n          \"accession\": \"GSM9127156\",\n          \"title\": \"FY1\"\n        },\n        {\n          \"accession\": \"GSM9127139\",\n          \"title\": \"ABCF2\"\n        },\n        {\n          \"accession\": \"GSM9127140\",\n          \"title\": \"ABCF3\"\n        },\n        {\n          \"accession\": \"GSM9127160\",\n          \"title\": \"MO2\"\n        },\n        {\n          \"accession\": \"GSM9127157\",\n          \"title\": \"FY2\"\n        },\n        {\n          \"accession\": \"GSM9127151\",\n          \"title\": \"FO2\"\n        },\n        {\n          \"accession\": \"GSM9127163\",\n          \"title\": \"MT2\"\n        },\n        {\n          \"accession\": \"GSM9127148\",\n          \"title\": \"ABTM2\"\n        },\n        {\n          \"accession\": \"GSM9127154\",\n          \"title\": \"FT2\"\n        },\n        {\n          \"accession\": \"GSM9127171\",\n          \"title\": \"WTM1\"\n        },\n        {\n          \"accession\": \"GSM9127172\",\n          \"title\": \"WTM2\"\n        },\n        {\n          \"accession\": \"GSM9127152\",\n          \"title\": \"FO3\"\n        },\n        {\n          \"accession\": \"GSM9127143\",\n          \"title\": \"ABCM3\"\n        },\n        {\n          \"accession\": \"GSM9127149\",\n          \"title\": \"AMTM3\"\n        },\n        {\n          \"accession\": \"GSM9127169\",\n          \"title\": \"WTF2\"\n        },\n        {\n          \"accession\": \"GSM9127158\",\n          \"title\": \"FY3\"\n        },\n        {\n          \"accession\": \"GSM9127146\",\n          \"title\": \"ABTF3\"\n        },\n        {\n          \"accession\": \"GSM9127155\",\n          \"title\": \"FT3\"\n        },\n        {\n          \"accession\": \"GSM9127166\",\n          \"title\": \"MY2\"\n        }\n      ],\n      \"relations\": [],\n      \"extrelations\": [],\n      \"n_samples\": 36,\n      \"seriestitle\": \"\",\n      \"platformtitle\": \"\",\n      \"platformtaxa\": \"\",\n      \"samplestaxa\": \"\",\n      \"pubmedids\": [],\n      \"projects\": [],\n      \"ftplink\": \"ftp://ftp.ncbi.nlm.nih.gov/geo/series/GSE303nnn/GSE303458/\",\n      \"geo2r\": \"no\",\n      \"bioproject\": \"PRJNA1295465\"\n    },\n    \"200249105\": {\n      \"uid\": \"200249105\",\n      \"accession\": \"GSE249105\",\n      \"gds\": \"\",\n      \"title\": \"Targeting neuronal FTL1 rescues cognitive impairments in aging\",\n      \"summary\": \"Understanding cellular and molecular drivers of age-related cognitive decline is necessary to identify targets to restore cognition at old age. Here we report that ferritin light chain 1 (FTL1) is a pro-aging neuronal factor that impairs cognition. Targeting neuronal FTL1 in the hippocampi of aged mice elicits synaptic and metabolic-related molecular changes and rescues cognitive impairments. Our data identify neuronal FTL1 as a key molecular mediator of cognitive rejuvenation.\",\n      \"gpl\": \"24247\",\n      \"gse\": \"249105\",\n      \"taxon\": \"Mus musculus\",\n      \"entrytype\": \"GSE\",\n      \"gdstype\": \"Expression profiling by high throughput sequencing\",\n      \"ptechtype\": \"\",\n      \"valtype\": \"\",\n      \"ssinfo\": \"\",\n      \"subsetinfo\": \"\",\n      \"pdat\": \"2025/07/08\",\n      \"suppfile\": \"CSV\",\n      \"samples\": [\n        {\n          \"accession\": \"GSM7926377\",\n          \"title\": \"9932\"\n        },\n        {\n          \"accession\": \"GSM7926374\",\n          \"title\": \"9923\"\n        },\n        {\n          \"accession\": \"GSM7926371\",\n          \"title\": \"9914\"\n        },\n        {\n          \"accession\": \"GSM7926360\",\n          \"title\": \"ctrl3\"\n        },\n        {\n          \"accession\": \"GSM7926363\",\n          \"title\": \"shFtl3\"\n        },\n        {\n          \"accession\": \"GSM7951667\",\n          \"title\": \"KPY2-02\"\n        },\n        {\n          \"accession\": \"GSM7951666\",\n          \"title\": \"KPY1-01\"\n        },\n        {\n          \"accession\": \"GSM7951664\",\n          \"title\": \"KPO2-05\"\n        },\n        {\n          \"accession\": \"GSM7926376\",\n          \"title\": \"9926\"\n        },\n        {\n          \"accession\": \"GSM7926359\",\n          \"title\": \"ctrl2\"\n        },\n        {\n          \"accession\": \"GSM7926368\",\n          \"title\": \"9904\"\n        },\n        {\n          \"accession\": \"GSM7926365\",\n          \"title\": \"shFtl5\"\n        },\n        {\n          \"accession\": \"GSM7951668\",\n          \"title\": \"KPY3-03\"\n        },\n        {\n          \"accession\": \"GSM7926362\",\n          \"title\": \"shFtl1\"\n        },\n        {\n          \"accession\": \"GSM7926361\",\n          \"title\": \"ctrl5\"\n        },\n        {\n          \"accession\": \"GSM7926370\",\n          \"title\": \"9910\"\n        },\n        {\n          \"accession\": \"GSM7926367\",\n          \"title\": \"9901\"\n        },\n        {\n          \"accession\": \"GSM7926364\",\n          \"title\": \"shFtl4\"\n        },\n        {\n          \"accession\": \"GSM7926373\",\n          \"title\": \"9918\"\n        },\n        {\n          \"accession\": \"GSM7926366\",\n          \"title\": \"9895\"\n        },\n        {\n          \"accession\": \"GSM7926369\",\n          \"title\": \"9905\"\n        },\n        {\n          \"accession\": \"GSM7926358\",\n          \"title\": \"ctrl1\"\n        },\n        {\n          \"accession\": \"GSM7926372\",\n          \"title\": \"9915\"\n        },\n        {\n          \"accession\": \"GSM7951665\",\n          \"title\": \"KPO3-06\"\n        },\n        {\n          \"accession\": \"GSM7926375\",\n          \"title\": \"9925\"\n        }\n      ],\n      \"relations\": [],\n      \"extrelations\": [],\n      \"n_samples\": 25,\n      \"seriestitle\": \"\",\n      \"platformtitle\": \"\",\n      \"platformtaxa\": \"\",\n      \"samplestaxa\": \"\",\n      \"pubmedids\": [],\n      \"projects\": [],\n      \"ftplink\": \"ftp://ftp.ncbi.nlm.nih.gov/geo/series/GSE249nnn/GSE249105/\",\n      \"geo2r\": \"no\",\n      \"bioproject\": \"PRJNA1047170\"\n    },\n    \"200200000\": {\n      \"uid\": \"200200000\",\n      \"accession\": \"GSE200000\",\n      \"gds\": \"\",\n      \"title\": \"DEK facilitates regeneration in Stroke-Injured and Aging Brain via triggering Quiescence Exit of Neural Stem Cell\",\n      \"summary\": \"Quiescent neural stem cells (NSCs) in the adult mammalian brain can, upon activation, generate neurons and glial cells that contribute to complex sensory and cognitive functions during damage repair or aging. However, the specific and sustainable determinants of quiescent NSC activation remain unclear. Here, we present DEK as the primary activator of NSC quiescence in mice, functioning via the inhibition of downstream Notch signaling pathway. Overexpression of DEK in adult NSCs triggers quiescence exit, facilitating neurogenesis, eventually leading to either the rejuvenation of aged brains or the improved damage repair in a stroke-injured model. Meanwhile, persistent DEK overexpression from embryonic stages deprives NSCs of the ability to enter quiescence, leading to the ultimate depletion of the adult NSC reservoir, causing atrophy of hippocampus and deficits in spatial learning. Our findings establish a new narrative for quiescence exit of NSCs by DEK, potentially applicable when treating neurodegenerative diseases and brain injury.\",\n      \"gpl\": \"24247\",\n      \"gse\": \"200000\",\n      \"taxon\": \"Mus musculus\",\n      \"entrytype\": \"GSE\",\n      \"gdstype\": \"Expression profiling by high throughput sequencing\",\n      \"ptechtype\": \"\",\n      \"valtype\": \"\",\n      \"ssinfo\": \"\",\n      \"subsetinfo\": \"\",\n      \"pdat\": \"2025/06/30\",\n      \"suppfile\": \"TXT\",\n      \"samples\": [\n        {\n          \"accession\": \"GSM6001740\",\n          \"title\": \"NSCs Control 2\"\n        },\n        {\n          \"accession\": \"GSM6001743\",\n          \"title\": \"NSCs DEK cOE 2\"\n        },\n        {\n          \"accession\": \"GSM6001741\",\n          \"title\": \"NSCs Control 3\"\n        },\n        {\n          \"accession\": \"GSM6001744\",\n          \"title\": \"NSCs DEK cOE 3\"\n        },\n        {\n          \"accession\": \"GSM6001742\",\n          \"title\": \"NSCs DEK cOE 1\"\n        },\n        {\n          \"accession\": \"GSM6001739\",\n          \"title\": \"NSCs Control 1\"\n        }\n      ],\n      \"relations\": [],\n      \"extrelations\": [],\n      \"n_samples\": 6,\n      \"seriestitle\": \"\",\n      \"platformtitle\": \"\",\n      \"platformtaxa\": \"\",\n      \"samplestaxa\": \"\",\n      \"pubmedids\": [],\n      \"projects\": [],\n      \"ftplink\": \"ftp://ftp.ncbi.nlm.nih.gov/geo/series/GSE200nnn/GSE200000/\",\n      \"geo2r\": \"no\",\n      \"bioproject\": \"PRJNA822416\"\n    },\n    \"200283863\": {\n      \"uid\": \"200283863\",\n      \"accession\": \"GSE283863\",\n      \"gds\": \"\",\n      \"title\": \"Cranial radiotherapy profoundly affects glia without inducing widespread cellular senescence\",\n      \"summary\": \"Background More than 70% of cancer patients who underwent cranial radiotherapy have cognitive problems, suggesting that they might undergo accelerated brain aging due to the cancer treatment. Radiotherapy is known to induce cellular senescence in tumors and in various cell types in vitro. Therefore, we hypothesized that cranial radiotherapy induces cellular senescence in the brain.  Methods We treated male C57BL/6 mice with various dosages of (fractionated) CT-guided cranial radiotherapy. The brains were analyzed for various senescence and glial markers using immunohistochemistry, histochemistry, Cosmx SMI and RT-qPCR. To contextualize the findings regarding cranial radiotherapy in young animals and assess whether these changes parallel natural aging, we studied the brains from 77-week-old female mice, which is considered middle-aged to old representing early aging.  Results Surprisingly, we found no increase in markers for cellular senescence in the brain after cranial radiotherapy. However, we did detect profound changes in different types of glia. In early-aged mice we again did not detect an increase in senescence markers, but we observed the same directionality in the effects on glia. These effects on glia were milder compared to those upon cranial radiotherapy.  Conclusion Overall, cellular senescence in the healthy brain seems a rather uncommon phenomenon and not induced upon cranial radiotherapy, but profound changes in different types of glia were detected upon cranial radiotherapy.\",\n      \"gpl\": \"36279\",\n      \"gse\": \"283863\",\n      \"taxon\": \"Mus musculus\",\n      \"entrytype\": \"GSE\",\n      \"gdstype\": \"Other\",\n      \"ptechtype\": \"\",\n      \"valtype\": \"\",\n      \"ssinfo\": \"\",\n      \"subsetinfo\": \"\",\n      \"pdat\": \"2025/06/17\",\n      \"suppfile\": \"CSV, JSON\",\n      \"samples\": [\n        {\n          \"accession\": \"GSM8673457\",\n          \"title\": \"CosMx_Mouse_brains\"\n        }\n      ],\n      \"relations\": [],\n      \"extrelations\": [],\n      \"n_samples\": 1,\n      \"seriestitle\": \"\",\n      \"platformtitle\": \"\",\n      \"platformtaxa\": \"\",\n      \"samplestaxa\": \"\",\n      \"pubmedids\": [\n        \"40518745\"\n      ],\n      \"projects\": [],\n      \"ftplink\": \"ftp://ftp.ncbi.nlm.nih.gov/geo/series/GSE283nnn/GSE283863/\",\n      \"geo2r\": \"no\",\n      \"bioproject\": \"PRJNA1195931\"\n    },\n    \"200295788\": {\n      \"uid\": \"200295788\",\n      \"accession\": \"GSE295788\",\n      \"gds\": \"\",\n      \"title\": \"Lithium Deficiency and the Onset of Alzheimer\\u2019s Disease [3xTG_LiO]\",\n      \"summary\": \"The earliest molecular changes in Alzheimer\\u2019s disease (AD) are poorly understood.  Here we show that endogenous lithium (Li) is dynamically regulated in the brain and contributes to cognitive preservation during aging.  We demonstrate that cortical uptake of Li is the most significantly impaired of all metals analyzed in mild cognitive impairment (MCI) and AD, and that Li bioavailability is further reduced by amyloid sequestration.  Li deficiency was recapitulated by feeding AD model and wild-type mice a lithium-deficient diet.  Reducing endogenous cortical Li by ~50% markedly elevated A\\u03b2 deposition and phospho-tau accumulation, and led to proinflammatory microglial activation, synapse loss, and accelerated cognitive decline. These effects were mediated, at least in part, through activation of the kinase GSK3\\u03b2 in neurons, microglia, and oligodendrocytes.  Single nucleus RNA-seq showed that Li deficiency gives rise to significant transcriptome changes in all major brain cell types that overlap with transcriptome changes in AD. Replacement therapy with lithium orotate (LiO), a Li salt with reduced amyloid sequestration, prevents pathological changes and memory loss in AD mouse models and aging wild-type mice at a physiological concentration. Thus, Li deficiency may be among the earliest molecular events that link amyloid deposition to protean multisystem effects on the brain. Li replacement with amyloid-evading salts is a potentially novel therapeutic approach to AD and brain aging.\",\n      \"gpl\": \"24247\",\n      \"gse\": \"295788\",\n      \"taxon\": \"Mus musculus\",\n      \"entrytype\": \"GSE\",\n      \"gdstype\": \"Expression profiling by high throughput sequencing\",\n      \"ptechtype\": \"\",\n      \"valtype\": \"\",\n      \"ssinfo\": \"\",\n      \"subsetinfo\": \"\",\n      \"pdat\": \"2025/06/12\",\n      \"suppfile\": \"TXT\",\n      \"samples\": [\n        {\n          \"accession\": \"GSM8957731\",\n          \"title\": \"3xTG LiO 6\"\n        },\n        {\n          \"accession\": \"GSM8957728\",\n          \"title\": \"3xTG LiO 3\"\n        },\n        {\n          \"accession\": \"GSM8957734\",\n          \"title\": \"3xTG LiO 9\"\n        },\n        {\n          \"accession\": \"GSM8957720\",\n          \"title\": \"3xTG Control 4\"\n        },\n        {\n          \"accession\": \"GSM8957717\",\n          \"title\": \"3xTG Control 1\"\n        },\n        {\n          \"accession\": \"GSM8957729\",\n          \"title\": \"3xTG LiO 4\"\n        },\n        {\n          \"accession\": \"GSM8957726\",\n          \"title\": \"3xTG LiO 1\"\n        },\n        {\n          \"accession\": \"GSM8957723\",\n          \"title\": \"3xTG Control 7\"\n        },\n        {\n          \"accession\": \"GSM8957732\",\n          \"title\": \"3xTG LiO 7\"\n        },\n        {\n          \"accession\": \"GSM8957721\",\n          \"title\": \"3xTG Control 5\"\n        },\n        {\n          \"accession\": \"GSM8957724\",\n          \"title\": \"3xTG Control 8\"\n        },\n        {\n          \"accession\": \"GSM8957718\",\n          \"title\": \"3xTG Control 2\"\n        },\n        {\n          \"accession\": \"GSM8957727\",\n          \"title\": \"3xTG LiO 2\"\n        },\n        {\n          \"accession\": \"GSM8957730\",\n          \"title\": \"3xTG LiO 5\"\n        },\n        {\n          \"accession\": \"GSM8957719\",\n          \"title\": \"3xTG Control 3\"\n        },\n        {\n          \"accession\": \"GSM8957722\",\n          \"title\": \"3xTG Control 6\"\n        },\n        {\n          \"accession\": \"GSM8957733\",\n          \"title\": \"3xTG LiO 8\"\n        },\n        {\n          \"accession\": \"GSM8957725\",\n          \"title\": \"3xTG Control 9\"\n        }\n      ],\n      \"relations\": [],\n      \"extrelations\": [],\n      \"n_samples\": 18,\n      \"seriestitle\": \"\",\n      \"platformtitle\": \"\",\n      \"platformtaxa\": \"\",\n      \"samplestaxa\": \"\",\n      \"pubmedids\": [],\n      \"projects\": [],\n      \"ftplink\": \"ftp://ftp.ncbi.nlm.nih.gov/geo/series/GSE295nnn/GSE295788/\",\n      \"geo2r\": \"no\",\n      \"bioproject\": \"PRJNA1256375\"\n    },\n    \"200275326\": {\n      \"uid\": \"200275326\",\n      \"accession\": \"GSE275326\",\n      \"gds\": \"\",\n      \"title\": \"Lithium Deficiency and the Onset of Alzheimer\\u2019s Disease\",\n      \"summary\": \"The earliest molecular changes in Alzheimer\\u2019s disease (AD) are poorly understood.  Here we show that endogenous lithium (Li) is dynamically regulated in the brain and contributes to cognitive preservation during aging.  We demonstrate that cortical uptake of Li is the most significantly impaired of all metals analyzed in mild cognitive impairment (MCI) and AD, and that Li bioavailability is further reduced by amyloid sequestration.  Li deficiency was recapitulated by feeding AD model and wild-type mice a lithium-deficient diet.  Reducing endogenous cortical Li by ~50% markedly elevated A\\u03b2 deposition and phospho-tau accumulation, and led to proinflammatory microglial activation, synapse loss, and accelerated cognitive decline. These effects were mediated, at least in part, through activation of the kinase GSK3\\u03b2 in neurons, microglia, and oligodendrocytes.  Single nucleus RNA-seq showed that Li deficiency gives rise to significant transcriptome changes in all major brain cell types that overlap with transcriptome changes in AD. Replacement therapy with lithium orotate (LiO), a Li salt with reduced amyloid sequestration, prevents pathological changes and memory loss in AD mouse models and aging wild-type mice at a physiological concentration. Thus, Li deficiency may be among the earliest molecular events that link amyloid deposition to protean multisystem effects on the brain. Li replacement with amyloid-evading salts is a potentially novel therapeutic approach to AD and brain aging.\",\n      \"gpl\": \"24247\",\n      \"gse\": \"275326\",\n      \"taxon\": \"Mus musculus\",\n      \"entrytype\": \"GSE\",\n      \"gdstype\": \"Expression profiling by high throughput sequencing\",\n      \"ptechtype\": \"\",\n      \"valtype\": \"\",\n      \"ssinfo\": \"\",\n      \"subsetinfo\": \"\",\n      \"pdat\": \"2025/06/12\",\n      \"suppfile\": \"TXT\",\n      \"samples\": [\n        {\n          \"accession\": \"GSM8474893\",\n          \"title\": \"3xTG Control Rep 3\"\n        },\n        {\n          \"accession\": \"GSM8474904\",\n          \"title\": \"WT Li-Deficient Rep 2\"\n        },\n        {\n          \"accession\": \"GSM8474901\",\n          \"title\": \"WT Control Rep 3\"\n        },\n        {\n          \"accession\": \"GSM8474905\",\n          \"title\": \"WT Li-Deficient Rep 3\"\n        },\n        {\n          \"accession\": \"GSM8474896\",\n          \"title\": \"3xTG Li-Deficient Rep 2\"\n        },\n        {\n          \"accession\": \"GSM8474903\",\n          \"title\": \"WT Li-Deficient Rep 1\"\n        },\n        {\n          \"accession\": \"GSM8474899\",\n          \"title\": \"WT Control Rep 1\"\n        },\n        {\n          \"accession\": \"GSM8474902\",\n          \"title\": \"WT Control Rep 4\"\n        },\n        {\n          \"accession\": \"GSM8474900\",\n          \"title\": \"WT Control Rep 2\"\n        },\n        {\n          \"accession\": \"GSM8474897\",\n          \"title\": \"3xTG Li-Deficient Rep 3\"\n        },\n        {\n          \"accession\": \"GSM8474894\",\n          \"title\": \"3xTG Control Rep 4\"\n        },\n        {\n          \"accession\": \"GSM8474895\",\n          \"title\": \"3xTG Li-Deficient Rep 1\"\n        },\n        {\n          \"accession\": \"GSM8474898\",\n          \"title\": \"3xTG Li-Deficient Rep 4\"\n        },\n        {\n          \"accession\": \"GSM8474891\",\n          \"title\": \"3xTG Control Rep 1\"\n        },\n        {\n          \"accession\": \"GSM8474892\",\n          \"title\": \"3xTG Control Rep 2\"\n        },\n        {\n          \"accession\": \"GSM8474906\",\n          \"title\": \"WT Li-Deficient Rep 4\"\n        }\n      ],\n      \"relations\": [],\n      \"extrelations\": [],\n      \"n_samples\": 16,\n      \"seriestitle\": \"\",\n      \"platformtitle\": \"\",\n      \"platformtaxa\": \"\",\n      \"samplestaxa\": \"\",\n      \"pubmedids\": [],\n      \"projects\": [],\n      \"ftplink\": \"ftp://ftp.ncbi.nlm.nih.gov/geo/series/GSE275nnn/GSE275326/\",\n      \"geo2r\": \"no\",\n      \"bioproject\": \"PRJNA1150257\"\n    },\n    \"200272344\": {\n      \"uid\": \"200272344\",\n      \"accession\": \"GSE272344\",\n      \"gds\": \"\",\n      \"title\": \"Lithium Deficiency and the Onset of Alzheimer\\u2019s Disease\",\n      \"summary\": \"The non-genetic causes of Alzheimer\\u2019s disease (AD) are poorly understood1-4. Here, we show that endogenous lithium (Li) is a dynamically regulated metal in the brain.  Li uptake is the most significantly impaired of all metals analyzed in aged individuals with mild cognitive impairment (MCI) and AD, but not in aging individuals with normal cognitive function.  In addition, lithium is sequestered by aggregated amyloid \\u03b2-protein (A\\u03b2) in human AD and AD mouse models, significantly reducing Li bioavailability. The loss of Li observed in human AD was recapitulated in AD mouse models by feeding a lithium-deficient diet.  Loss of only 50% of endogenous brain Li resulted in markedly elevated A\\u03b2 deposition through a predominant effect on A\\u03b242, as well as elevated tau phosphorylation in neurofibrillary tangle-like structures.  Li deficiency also resulted in synapse loss, oligodendrocyte and myelin loss, and microglia with impaired A\\u03b2 degradative capacity and a proinflammatory phenotype, as well as significantly accelerated memory loss.  Diet-induced Li deficiency in aging wild-type mice also gave rise to elevated A\\u03b242 generation, synapse loss, proinflammatory astroglial and microglial responses, and accelerated memory loss.   A major consequence of endogenous Li deficiency is activation of the tau kinase GSK3\\u03b2. At the systems level, Li deficiency induced a state of neural hyperexcitation.  To explore a new therapeutic approach to AD, we screened lithium salts and identified lithium orotate as a salt with low amyloid binding and high brain uptake. LiO prevents and reverses AD pathology and memory loss in AD mouse models and wild-type mice, and is approximately 100-fold more potent than the clinical standard Li carbonate.  LiO did not show evidence of toxicity after treatment with a therapeutic dose for most of the adult mouse lifespan. Thus, Li deficiency may be an early molecular event in the ontogeny of AD with protean multisystem effects in the brain.\",\n      \"gpl\": \"24247\",\n      \"gse\": \"272344\",\n      \"taxon\": \"Mus musculus\",\n      \"entrytype\": \"GSE\",\n      \"gdstype\": \"Expression profiling by high throughput sequencing\",\n      \"ptechtype\": \"\",\n      \"valtype\": \"\",\n      \"ssinfo\": \"\",\n      \"subsetinfo\": \"\",\n      \"pdat\": \"2025/06/09\",\n      \"suppfile\": \"MTX, TSV\",\n      \"samples\": [\n        {\n          \"accession\": \"GSM8398840\",\n          \"title\": \"Hippocampus, Li deficient, rep 4\"\n        },\n        {\n          \"accession\": \"GSM8398841\",\n          \"title\": \"Hippocampus, Li deficient, rep 5\"\n        },\n        {\n          \"accession\": \"GSM8398835\",\n          \"title\": \"Hippocampus, Control, rep 3\"\n        },\n        {\n          \"accession\": \"GSM8398838\",\n          \"title\": \"Hippocampus, Li deficient, rep 2\"\n        },\n        {\n          \"accession\": \"GSM8398839\",\n          \"title\": \"Hippocampus, Li deficient, rep 3\"\n        },\n        {\n          \"accession\": \"GSM8398836\",\n          \"title\": \"Hippocampus, Control, rep 4\"\n        },\n        {\n          \"accession\": \"GSM8398834\",\n          \"title\": \"Hippocampus, Control, rep 2\"\n        },\n        {\n          \"accession\": \"GSM8398837\",\n          \"title\": \"Hippocampus, Li deficient, rep 1\"\n        },\n        {\n          \"accession\": \"GSM8398833\",\n          \"title\": \"Hippocampus, Control, rep 1\"\n        }\n      ],\n      \"relations\": [],\n      \"extrelations\": [],\n      \"n_samples\": 9,\n      \"seriestitle\": \"\",\n      \"platformtitle\": \"\",\n      \"platformtaxa\": \"\",\n      \"samplestaxa\": \"\",\n      \"pubmedids\": [],\n      \"projects\": [],\n      \"ftplink\": \"ftp://ftp.ncbi.nlm.nih.gov/geo/series/GSE272nnn/GSE272344/\",\n      \"geo2r\": \"no\",\n      \"bioproject\": \"PRJNA1136488\"\n    },\n    \"200266468\": {\n      \"uid\": \"200266468\",\n      \"accession\": \"GSE266468\",\n      \"gds\": \"\",\n      \"title\": \"AGED CD8+ T CELLS DRIVE COGNITIVE DECLINE VIA GZMK [transfer]\",\n      \"summary\": \"Changes in peripheral CD8+ T cells are a prominent hallmark of immune aging. While infiltrating CD8+ T cells are implicated in aging and neurodegenerative disease-related pathology in the brain, the role of aged non-infiltrating CD8+ T cells has yet to be fully defined. Here, we show that targeting activated aged peripheral CD8+ T cells rescues age-related cognitive decline. Using heterochronic parabiosis and single cell transcriptomics analysis we observed that aged peripheral CD8+ T cells maintain properties intrinsic to their age, being refractory to the effects of a young or aged systemic milieu. Systemic exposure of young mice to aged CD8+ T cells elicited synaptic-related aging transcriptional signatures in the hippocampus and impaired cognition. Inhibiting migration of aged peripheral CD8+ T cells to lymph nodes mitigated pro-aging effects on the young hippocampus. Conversely, targeting aged CD8+ T cells restored synaptic-related signatures in the aged hippocampus and ameliorated cognitive impairments. Mechanistically, we identified granzyme k (GZMK) as a secreted age-associated CD8+ T cell-derived factor that impairs cognitive function. Together, our data identify activated aged CD8+ T cells and their secreted factors as potential therapeutic targets to rescue cognition in old age.\",\n      \"gpl\": \"24247;34328\",\n      \"gse\": \"266468\",\n      \"taxon\": \"Mus musculus\",\n      \"entrytype\": \"GSE\",\n      \"gdstype\": \"Expression profiling by high throughput sequencing\",\n      \"ptechtype\": \"\",\n      \"valtype\": \"\",\n      \"ssinfo\": \"\",\n      \"subsetinfo\": \"\",\n      \"pdat\": \"2025/05/02\",\n      \"suppfile\": \"MTX, TSV\",\n      \"samples\": [\n        {\n          \"accession\": \"GSM8256462\",\n          \"title\": \"IgG\"\n        },\n        {\n          \"accession\": \"GSM8247655\",\n          \"title\": \"Aged\"\n        },\n        {\n          \"accession\": \"GSM8256463\",\n          \"title\": \"CD8\"\n        },\n        {\n          \"accession\": \"GSM8247656\",\n          \"title\": \"PTx\"\n        },\n        {\n          \"accession\": \"GSM8247654\",\n          \"title\": \"Young\"\n        }\n      ],\n      \"relations\": [],\n      \"extrelations\": [],\n      \"n_samples\": 5,\n      \"seriestitle\": \"\",\n      \"platformtitle\": \"\",\n      \"platformtaxa\": \"\",\n      \"samplestaxa\": \"\",\n      \"pubmedids\": [],\n      \"projects\": [],\n      \"ftplink\": \"ftp://ftp.ncbi.nlm.nih.gov/geo/series/GSE266nnn/GSE266468/\",\n      \"geo2r\": \"no\",\n      \"bioproject\": \"PRJNA1107232\"\n    },\n    \"200266467\": {\n      \"uid\": \"200266467\",\n      \"accession\": \"GSE266467\",\n      \"gds\": \"\",\n      \"title\": \"AGED CD8+ T CELLS DRIVE COGNITIVE DECLINE VIA GZMK [parabiosis]\",\n      \"summary\": \"Changes in peripheral CD8+ T cells are a prominent hallmark of immune aging. While infiltrating CD8+ T cells are implicated in aging and neurodegenerative disease-related pathology in the brain, the role of aged non-infiltrating CD8+ T cells has yet to be fully defined. Here, we show that targeting activated aged peripheral CD8+ T cells rescues age-related cognitive decline. Using heterochronic parabiosis and single cell transcriptomics analysis we observed that aged peripheral CD8+ T cells maintain properties intrinsic to their age, being refractory to the effects of a young or aged systemic milieu. Systemic exposure of young mice to aged CD8+ T cells elicited synaptic-related aging transcriptional signatures in the hippocampus and impaired cognition. Inhibiting migration of aged peripheral CD8+ T cells to lymph nodes mitigated pro-aging effects on the young hippocampus. Conversely, targeting aged CD8+ T cells restored synaptic-related signatures in the aged hippocampus and ameliorated cognitive impairments. Mechanistically, we identified granzyme k (GZMK) as a secreted age-associated CD8+ T cell-derived factor that impairs cognitive function. Together, our data identify activated aged CD8+ T cells and their secreted factors as potential therapeutic targets to rescue cognition in old age.\",\n      \"gpl\": \"34328\",\n      \"gse\": \"266467\",\n      \"taxon\": \"Mus musculus\",\n      \"entrytype\": \"GSE\",\n      \"gdstype\": \"Expression profiling by high throughput sequencing\",\n      \"ptechtype\": \"\",\n      \"valtype\": \"\",\n      \"ssinfo\": \"\",\n      \"subsetinfo\": \"\",\n      \"pdat\": \"2025/05/02\",\n      \"suppfile\": \"MTX, TSV\",\n      \"samples\": [\n        {\n          \"accession\": \"GSM8247650\",\n          \"title\": \"Y_het_45.2\"\n        },\n        {\n          \"accession\": \"GSM8247653\",\n          \"title\": \"A_iso\"\n        },\n        {\n          \"accession\": \"GSM8247651\",\n          \"title\": \"A_het_45.1\"\n        },\n        {\n          \"accession\": \"GSM8247648\",\n          \"title\": \"Y_iso\"\n        },\n        {\n          \"accession\": \"GSM8247649\",\n          \"title\": \"Y_het_45.1\"\n        },\n        {\n          \"accession\": \"GSM8247652\",\n          \"title\": \"A_het_45.2\"\n        }\n      ],\n      \"relations\": [],\n      \"extrelations\": [],\n      \"n_samples\": 6,\n      \"seriestitle\": \"\",\n      \"platformtitle\": \"\",\n      \"platformtaxa\": \"\",\n      \"samplestaxa\": \"\",\n      \"pubmedids\": [],\n      \"projects\": [],\n      \"ftplink\": \"ftp://ftp.ncbi.nlm.nih.gov/geo/series/GSE266nnn/GSE266467/\",\n      \"geo2r\": \"no\",\n      \"bioproject\": \"PRJNA1107233\"\n    },\n    \"200271563\": {\n      \"uid\": \"200271563\",\n      \"accession\": \"GSE271563\",\n      \"gds\": \"\",\n      \"title\": \"Exercise alters the single-nuclei and spatial transcriptional profiles of mouse aging brain\",\n      \"summary\": \"Aging drives a progressive decline in cognition that may be delayed by exercise (Ex). Whether and how Ex induces changes in molecular and spatial signatures of aging across the brain remains little known. Herein, we assessed the effects of Ex against cognitive aging, and characterized the molecular and spatial changes by aging and upon Ex across the brain at the single-nuclei resolution. Overall, Ex demonstrated cognitive benefits in old mice and largely protected the brain cells against aging, especially the neurons. Ex regulated the inhibitory neuron-specific aging-associated genes Alcam, Cacna2d3, and Foxp2, and reorganized the spatial distribution of cells across the aging brain, which may collectively contribute to the rejuvenation of cognitive function in aged mice. This study provides invaluable insights into Ex-induced benefits against brain aging.\",\n      \"gpl\": \"24247\",\n      \"gse\": \"271563\",\n      \"taxon\": \"Mus musculus\",\n      \"entrytype\": \"GSE\",\n      \"gdstype\": \"Expression profiling by high throughput sequencing\",\n      \"ptechtype\": \"\",\n      \"valtype\": \"\",\n      \"ssinfo\": \"\",\n      \"subsetinfo\": \"\",\n      \"pdat\": \"2025/05/01\",\n      \"suppfile\": \"MTX, TSV\",\n      \"samples\": [\n        {\n          \"accession\": \"GSM8379768\",\n          \"title\": \"Y-Ctrl, Ctx, snRNAseq\"\n        },\n        {\n          \"accession\": \"GSM8379765\",\n          \"title\": \"O-Ex, Hip, snRNAseq\"\n        },\n        {\n          \"accession\": \"GSM8379766\",\n          \"title\": \"O-Ctrl, Ctx, snRNAseq\"\n        },\n        {\n          \"accession\": \"GSM8379769\",\n          \"title\": \"Y-Ctrl, Hip, snRNAseq\"\n        },\n        {\n          \"accession\": \"GSM8379764\",\n          \"title\": \"O-Ex, Ctx, snRNAseq\"\n        },\n        {\n          \"accession\": \"GSM8379767\",\n          \"title\": \"O-Ctrl, Hip, snRNAseq\"\n        }\n      ],\n      \"relations\": [],\n      \"extrelations\": [],\n      \"n_samples\": 6,\n      \"seriestitle\": \"\",\n      \"platformtitle\": \"\",\n      \"platformtaxa\": \"\",\n      \"samplestaxa\": \"\",\n      \"pubmedids\": [],\n      \"projects\": [],\n      \"ftplink\": \"ftp://ftp.ncbi.nlm.nih.gov/geo/series/GSE271nnn/GSE271563/\",\n      \"geo2r\": \"no\",\n      \"bioproject\": \"PRJNA1132221\"\n    },\n    \"200294816\": {\n      \"uid\": \"200294816\",\n      \"accession\": \"GSE294816\",\n      \"gds\": \"\",\n      \"title\": \"p16-expressing microglia and endothelial cells promote tauopathy and neurovascular abnormalities in PS19 mice\",\n      \"summary\": \"Cellular senescence is characterized by irreversible cell cycle exit, acquisition of a pro-inflammatory secretory phenotype, macromolecular damage, and deregulated metabolism. Senescent cells have been implicated in many age-related diseases, including neurodegenerative disease. We have previously demonstrated that selective elimination of senescent cells, both pharmacologically and genetically, prevents neurodegenerative disease phenotypes in tau (MAPTP301S;PS19) mutant mice. Here, we show that genetically knocking out the senescence mediator p16Ink4a, a cyclin-dependent kinase inhibitor, is sufficient to attenuate senescence signatures in PS19 mice. Neurodegenerative disease phenotypes dependent on senescent cell accumulation, including neuroinflammation, phosphorylated tau burden, neurodegeneration, and cognitive impairment were blunted in the absence of p16Ink4a. Additionally, we found that PS19 mice display altered neurovascular features\\u2014including vessel dilation, increased vessel density, deregulated endothelial cell extracellular matrix, and astrocytic endfoot depolarization\\u2014which were also attenuated when p16Ink4a was knocked out. Finally, we utilized a cell-type specific knockout of p16Ink4a to show that p16Ink4a deletion in endothelial cells and microglia alone attenuates many of the same tau-dependent phenotypes as whole-body knockout of p16Ink4a. Taken together, these results indicate that onset and progression of neurodegenerative disease in PS19 mice is driven, at least in part, by p16Ink4a expressing endothelial cells and microglia.\",\n      \"gpl\": \"21493\",\n      \"gse\": \"294816\",\n      \"taxon\": \"Mus musculus\",\n      \"entrytype\": \"GSE\",\n      \"gdstype\": \"Expression profiling by high throughput sequencing\",\n      \"ptechtype\": \"\",\n      \"valtype\": \"\",\n      \"ssinfo\": \"\",\n      \"subsetinfo\": \"\",\n      \"pdat\": \"2025/04/30\",\n      \"suppfile\": \"CSV\",\n      \"samples\": [\n        {\n          \"accession\": \"GSM8921767\",\n          \"title\": \"PS19_2\"\n        },\n        {\n          \"accession\": \"GSM8921770\",\n          \"title\": \"PS19_p16KO_1\"\n        },\n        {\n          \"accession\": \"GSM8921764\",\n          \"title\": \"p16KO_3\"\n        },\n        {\n          \"accession\": \"GSM8921773\",\n          \"title\": \"PS19_p16KO_4\"\n        },\n        {\n          \"accession\": \"GSM8921759\",\n          \"title\": \"wildtype_2\"\n        },\n        {\n          \"accession\": \"GSM8921762\",\n          \"title\": \"p16KO_1\"\n        },\n        {\n          \"accession\": \"GSM8921765\",\n          \"title\": \"p16KO_4\"\n        },\n        {\n          \"accession\": \"GSM8921768\",\n          \"title\": \"PS19_3\"\n        },\n        {\n          \"accession\": \"GSM8921771\",\n          \"title\": \"PS19_p16KO_2\"\n        },\n        {\n          \"accession\": \"GSM8921760\",\n          \"title\": \"wildtype_3\"\n        },\n        {\n          \"accession\": \"GSM8921766\",\n          \"title\": \"PS19_1\"\n        },\n        {\n          \"accession\": \"GSM8921769\",\n          \"title\": \"PS19_4\"\n        },\n        {\n          \"accession\": \"GSM8921763\",\n          \"title\": \"p16KO_2\"\n        },\n        {\n          \"accession\": \"GSM8921772\",\n          \"title\": \"PS19_p16KO_3\"\n        },\n        {\n          \"accession\": \"GSM8921758\",\n          \"title\": \"wildtype_1\"\n        },\n        {\n          \"accession\": \"GSM8921761\",\n          \"title\": \"wildtype_4\"\n        }\n      ],\n      \"relations\": [],\n      \"extrelations\": [],\n      \"n_samples\": 16,\n      \"seriestitle\": \"\",\n      \"platformtitle\": \"\",\n      \"platformtaxa\": \"\",\n      \"samplestaxa\": \"\",\n      \"pubmedids\": [\n        \"40381614\"\n      ],\n      \"projects\": [],\n      \"ftplink\": \"ftp://ftp.ncbi.nlm.nih.gov/geo/series/GSE294nnn/GSE294816/\",\n      \"geo2r\": \"no\",\n      \"bioproject\": \"PRJNA1251640\"\n    },\n    \"200294054\": {\n      \"uid\": \"200294054\",\n      \"accession\": \"GSE294054\",\n      \"gds\": \"\",\n      \"title\": \"Obesity accelerates age-related memory deficits and alters white matter tract integrity in Ldlr-/-.Leiden mice\",\n      \"summary\": \"- Background: Obesity in mid-adulthood has been suggested to promote brain aging and is associated with progressive cognitive impairment later in life. However, the structural and functional alterations that underlie obesity-related cognitive dysfunction are still poorly understood, partly owing to the lack of translational models replicating age- and obesity-related brain pathology.  - Methods: The effect of age and high-fat diet (HFD)-induced obesity was investigated in adult Ldlr-/-.Leiden mice, an established translational model for obesity and its comorbidities. During mid-adulthood, from three to eight months of age, brain structure and function (hippocampal volume, cortical thickness, white matter integrity, cerebral blood flow (CBF), resting-state functional connectivity) were monitored with brain magnetic resonance imaging, and cognitive function was evaluated using cognitive tests. Brain pathology was further examined with histopathological and gene expression analyses.  - Results: Ldlr-/-.Leiden mice showed age-related decreases in cortical thickness, CBF, brain connectivity, and neurogenesis along with the development of neuroinflammation and (short-term) memory impairments. On HFD feeding, Ldlr-/-.Leiden mice exhibited similar features, but memory deficits started at a younger age than in chow-fed mice. HFD-fed mice additionally showed a rise in CBF with concomitant decline in fractional anisotropy in white matter tracts. Analyses of hippocampal gene expression further revealed an age-related suppression of processes related to metabolic and neuronal function while HFD feeding strongly activated neuroinflammatory pathways.  - Conclusions:  Ldlr-/-.Leiden mice show similar critical age-related changes in brain structure and function as observed in humans. In this mouse model, HFD feeding particularly trigger disturbances in brain blood perfusion and white matter tract integrity, which may underlie an accelerated cognitive decline in obesity.\",\n      \"gpl\": \"24247\",\n      \"gse\": \"294054\",\n      \"taxon\": \"Mus musculus\",\n      \"entrytype\": \"GSE\",\n      \"gdstype\": \"Expression profiling by high throughput sequencing\",\n      \"ptechtype\": \"\",\n      \"valtype\": \"\",\n      \"ssinfo\": \"\",\n      \"subsetinfo\": \"\",\n      \"pdat\": \"2025/04/30\",\n      \"suppfile\": \"TSV, TXT\",\n      \"samples\": [\n        {\n          \"accession\": \"GSM8897983\",\n          \"title\": \"Aged_Chow.001\"\n        },\n        {\n          \"accession\": \"GSM8898003\",\n          \"title\": \"Young_Chow.047\"\n        },\n        {\n          \"accession\": \"GSM8897992\",\n          \"title\": \"Aged_Chow.039\"\n        },\n        {\n          \"accession\": \"GSM8897986\",\n          \"title\": \"Aged_Chow.021\"\n        },\n        {\n          \"accession\": \"GSM8897989\",\n          \"title\": \"Aged_Chow.036\"\n        },\n        {\n          \"accession\": \"GSM8897972\",\n          \"title\": \"High Fat Diet.019\"\n        },\n        {\n          \"accession\": \"GSM8897995\",\n          \"title\": \"Young_Chow.004\"\n        },\n        {\n          \"accession\": \"GSM8897969\",\n          \"title\": \"High Fat Diet.010\"\n        },\n        {\n          \"accession\": \"GSM8897981\",\n          \"title\": \"High Fat Diet.034\"\n        },\n        {\n          \"accession\": \"GSM8897998\",\n          \"title\": \"Young_Chow.013\"\n        },\n        {\n          \"accession\": \"GSM8897975\",\n          \"title\": \"High Fat Diet.026\"\n        },\n        {\n          \"accession\": \"GSM8898001\",\n          \"title\": \"Young_Chow.041\"\n        },\n        {\n          \"accession\": \"GSM8897978\",\n          \"title\": \"High Fat Diet.031\"\n        },\n        {\n          \"accession\": \"GSM8897990\",\n          \"title\": \"Aged_Chow.037\"\n        },\n        {\n          \"accession\": \"GSM8898004\",\n          \"title\": \"Young_Chow.048\"\n        },\n        {\n          \"accession\": \"GSM8897987\",\n          \"title\": \"Aged_Chow.022\"\n        },\n        {\n          \"accession\": \"GSM8897984\",\n          \"title\": \"Aged_Chow.002\"\n        },\n        {\n          \"accession\": \"GSM8897970\",\n          \"title\": \"High Fat Diet.015\"\n        },\n        {\n          \"accession\": \"GSM8897973\",\n          \"title\": \"High Fat Diet.020\"\n        },\n        {\n          \"accession\": \"GSM8897967\",\n          \"title\": \"High Fat Diet.007\"\n        },\n        {\n          \"accession\": \"GSM8897976\",\n          \"title\": \"High Fat Diet.027\"\n        },\n        {\n          \"accession\": \"GSM8897993\",\n          \"title\": \"Aged_Chow.045\"\n        },\n        {\n          \"accession\": \"GSM8897999\",\n          \"title\": \"Young_Chow.014\"\n        },\n        {\n          \"accession\": \"GSM8897982\",\n          \"title\": \"High Fat Diet.035\"\n        },\n        {\n          \"accession\": \"GSM8897996\",\n          \"title\": \"Young_Chow.011\"\n        },\n        {\n          \"accession\": \"GSM8897979\",\n          \"title\": \"High Fat Diet.032\"\n        },\n        {\n          \"accession\": \"GSM8898005\",\n          \"title\": \"Young_Chow.049\"\n        },\n        {\n          \"accession\": \"GSM8898002\",\n          \"title\": \"Young_Chow.042\"\n        },\n        {\n          \"accession\": \"GSM8897971\",\n          \"title\": \"High Fat Diet.018\"\n        },\n        {\n          \"accession\": \"GSM8897968\",\n          \"title\": \"High Fat Diet.009\"\n        },\n        {\n          \"accession\": \"GSM8897985\",\n          \"title\": \"Aged_Chow.003\"\n        },\n        {\n          \"accession\": \"GSM8897991\",\n          \"title\": \"Aged_Chow.038\"\n        },\n        {\n          \"accession\": \"GSM8897974\",\n          \"title\": \"High Fat Diet.025\"\n        },\n        {\n          \"accession\": \"GSM8898000\",\n          \"title\": \"Young_Chow.040\"\n        },\n        {\n          \"accession\": \"GSM8897988\",\n          \"title\": \"Aged_Chow.024\"\n        },\n        {\n          \"accession\": \"GSM8897997\",\n          \"title\": \"Young_Chow.012\"\n        },\n        {\n          \"accession\": \"GSM8897980\",\n          \"title\": \"High Fat Diet.033\"\n        },\n        {\n          \"accession\": \"GSM8897977\",\n          \"title\": \"High Fat Diet.028\"\n        },\n        {\n          \"accession\": \"GSM8897994\",\n          \"title\": \"Aged_Chow.046\"\n        }\n      ],\n      \"relations\": [],\n      \"extrelations\": [],\n      \"n_samples\": 39,\n      \"seriestitle\": \"\",\n      \"platformtitle\": \"\",\n      \"platformtaxa\": \"\",\n      \"samplestaxa\": \"\",\n      \"pubmedids\": [\n        \"40291340\"\n      ],\n      \"projects\": [],\n      \"ftplink\": \"ftp://ftp.ncbi.nlm.nih.gov/geo/series/GSE294nnn/GSE294054/\",\n      \"geo2r\": \"no\",\n      \"bioproject\": \"PRJNA1247967\"\n    },\n    \"200243390\": {\n      \"uid\": \"200243390\",\n      \"accession\": \"GSE243390\",\n      \"gds\": \"\",\n      \"title\": \"Multisensory gamma stimulation enhances adult neurogenesis and improves cognitive function in male mice with Down Syndrome\",\n      \"summary\": \"Multisensory Gamma Stimulation (MGS) has previously been linked with improved cognitive performance in mouse models and patients with Alzheimer\\u00b4s Disease (AD). In this study, we aimed to investigate the effects of chronic exposure to MGS in Ts65Dn mice, a mouse model of Down Syndrome (DS). For three weeks, mice were exposed daily to one hour of multisensory audiovisual stimulation or, as a control, one hour of ambient light and sound. Mice receiving MGS showed improved object recognition and spatial working memory. To gain mechanistic insight into how MGS improves cognitive function in Ts65Dn mice, we conducted single-nuclei RNA-seq (snRNA-seq) of hippocampal samples from control and treated mice. We found upregulation of genes related to synaptic organization and downregulation of genes related to aging and AD.  Moreover, we detected upregulation of neurogenesis-related genes in the dentate gyrus.  We validated these observations by demonstrating increased adult neurogenesis following MGS treatment. A potential mechanism underlying this MGS-mediated increase in adult neurogenesis is increased mitochondrial fusion.  Together, our data indicate that MGS can ameliorate cognitive impairment in DS mice through modulation of conserved gene regulatory signatures and enhanced neurogenesis in hippocampal regions. These findings suggest that multisensory 40 Hz stimulation may have potential as a therapeutic approach to boost cognitive performance in individuals with Down Syndrome.\",\n      \"gpl\": \"19057\",\n      \"gse\": \"243390\",\n      \"taxon\": \"Mus musculus\",\n      \"entrytype\": \"GSE\",\n      \"gdstype\": \"Expression profiling by high throughput sequencing\",\n      \"ptechtype\": \"\",\n      \"valtype\": \"\",\n      \"ssinfo\": \"\",\n      \"subsetinfo\": \"\",\n      \"pdat\": \"2025/04/25\",\n      \"suppfile\": \"RDATA, XLSX\",\n      \"samples\": [\n        {\n          \"accession\": \"GSM7784888\",\n          \"title\": \"hippocampus, control_1\"\n        },\n        {\n          \"accession\": \"GSM7784885\",\n          \"title\": \"hippocampus, stimulation_1\"\n        },\n        {\n          \"accession\": \"GSM7784886\",\n          \"title\": \"hippocampus, stimulation_2\"\n        },\n        {\n          \"accession\": \"GSM7784889\",\n          \"title\": \"hippocampus, control_2\"\n        },\n        {\n          \"accession\": \"GSM7784890\",\n          \"title\": \"hippocampus, control_3\"\n        },\n        {\n          \"accession\": \"GSM7784887\",\n          \"title\": \"hippocampus, stimulation_3\"\n        }\n      ],\n      \"relations\": [],\n      \"extrelations\": [],\n      \"n_samples\": 6,\n      \"seriestitle\": \"\",\n      \"platformtitle\": \"\",\n      \"platformtaxa\": \"\",\n      \"samplestaxa\": \"\",\n      \"pubmedids\": [],\n      \"projects\": [],\n      \"ftplink\": \"ftp://ftp.ncbi.nlm.nih.gov/geo/series/GSE243nnn/GSE243390/\",\n      \"geo2r\": \"no\",\n      \"bioproject\": \"PRJNA1018259\"\n    },\n    \"200282205\": {\n      \"uid\": \"200282205\",\n      \"accession\": \"GSE282205\",\n      \"gds\": \"\",\n      \"title\": \"A spatio-temporal brain miRNA expression atlas identifies sex-independent age-related microglial driven miR-155-5p increase [brain regions]\",\n      \"summary\": \"An in-depth understanding of the molecular processes composing aging is crucial to develop therapeutic approaches that decrease aging as a key risk factor for cognitive decline. Herein, we present a spatio-temporal brain atlas (15 different regions) of microRNA expression across the mouse lifespan (7 time points) and two aging interventions. MicroRNAs are promising therapeutic targets, as they silence genes by complementary base-pair binding of messenger RNAs and mediate aging speed. We first established sex- and brain-region-specific microRNA expression patterns in young adult samples. Then we focused on sex-dependent and independent brain-region-specific microRNA expression changes during aging. We identified three sex-independent brain aging microRNAs (miR-146a-5p, miR-155-5p and miR-5100). For miR-155-5p, we showed that these expression changes are driven by aging microglia and target mTOR signaling pathway components and other cellular communication pathways. In this work, we identify strong sex-brain-region-specific aging microRNAs and microglial miR-155-5p as a promising therapeutic target.\",\n      \"gpl\": \"23479\",\n      \"gse\": \"282205\",\n      \"taxon\": \"Mus musculus\",\n      \"entrytype\": \"GSE\",\n      \"gdstype\": \"Non-coding RNA profiling by high throughput sequencing\",\n      \"ptechtype\": \"\",\n      \"valtype\": \"\",\n      \"ssinfo\": \"\",\n      \"subsetinfo\": \"\",\n      \"pdat\": \"2025/04/13\",\n      \"suppfile\": \"TSV\",\n      \"samples\": [\n        {\n          \"accession\": \"GSM8638074\",\n          \"title\": \"cor_21_Male_36\"\n        },\n        {\n          \"accession\": \"GSM8638157\",\n          \"title\": \"cor_21_Female_56\"\n        },\n        {\n          \"accession\": \"GSM8638323\",\n          \"title\": \"cc_15_Female_50\"\n        },\n        {\n          \"accession\": \"GSM8638240\",\n          \"title\": \"svz_21_Male_24\"\n        },\n        {\n          \"accession\": \"GSM8638120\",\n          \"title\": \"cor_26_Male_11\"\n        },\n        {\n          \"accession\": \"GSM8638203\",\n          \"title\": \"cp_3_Female_45\"\n        },\n        {\n          \"accession\": \"GSM8638406\",\n          \"title\": \"hy_15_Male_34\"\n        },\n        {\n          \"accession\": \"GSM8638286\",\n          \"title\": \"cc_12_Female_13\"\n        },\n        {\n          \"accession\": \"GSM8638369\",\n          \"title\": \"th_3_Male_29\"\n        },\n        {\n          \"accession\": \"GSM8639016\",\n          \"title\": \"svz_19_Female_62\"\n        },\n        {\n          \"accession\": \"GSM8638452\",\n          \"title\": \"hy_21_Female_56\"\n        },\n        {\n          \"accession\": \"GSM8638655\",\n          \"title\": \"vis_21_Male_24\"\n        },\n        {\n          \"accession\": \"GSM8638489\",\n          \"title\": \"hi_3_Female_53\"\n        },\n        {\n          \"accession\": \"GSM8638572\",\n          \"title\": \"hi2_18_Male_35\"\n        },\n        {\n          \"accession\": \"GSM8638867\",\n          \"title\": \"med_18_Female_55\"\n        },\n        {\n          \"accession\": \"GSM8638618\",\n          \"title\": \"vis_15_Female_38\"\n        },\n        {\n          \"accession\": \"GSM8639033\",\n          \"title\": \"th_19_Male_76\"\n        },\n        {\n          \"accession\": \"GSM8638738\",\n          \"title\": \"pon_12_Female_10\"\n        },\n        {\n          \"accession\": \"GSM8638950\",\n          \"title\": \"hy_19_Female_63\"\n        },\n        {\n          \"accession\": \"GSM8638535\",\n          \"title\": \"hi2_26_Male_14\"\n        },\n        {\n          \"accession\": \"GSM8638784\",\n          \"title\": \"pon_18_Female_39\"\n        },\n        {\n          \"accession\": \"GSM8638701\",\n          \"title\": \"ent_21_Female_44\"\n        },\n        {\n          \"accession\": \"GSM8638658\",\n          \"title\": \"ent_26_Male_8\"\n        },\n        {\n          \"accession\": \"GSM8638197\",\n          \"title\": \"cp_18_Female_39\"\n        },\n        {\n          \"accession\": \"GSM8638160\",\n          \"title\": \"cor_28_Male_59\"\n        },\n        {\n          \"accession\": \"GSM8638824\",\n          \"title\": \"med_12_Male_12\"\n        },\n        {\n          \"accession\": \"GSM8638409\",\n          \"title\": \"hy_3_Female_37\"\n        },\n        {\n          \"accession\": \"GSM8638741\",\n          \"title\": \"pon_26_Male_14\"\n        },\n        {\n          \"accession\": \"GSM8638704\",\n          \"title\": \"ent_18_Female_47\"\n        },\n        {\n          \"accession\": \"GSM8638907\",\n          \"title\": \"cp_19_Female_65\"\n        },\n        {\n          \"accession\": \"GSM8638870\",\n          \"title\": \"med_28_Male_58\"\n        },\n        {\n          \"accession\": \"GSM8638306\",\n          \"title\": \"cc_3_Male_33\"\n        },\n        {\n          \"accession\": \"GSM8638575\",\n          \"title\": \"plx_3_Female_49\"\n        },\n        {\n          \"accession\": \"GSM8638492\",\n          \"title\": \"hi_21_Female_56\"\n        },\n        {\n          \"accession\": \"GSM8638243\",\n          \"title\": \"svz_18_Male_27\"\n        },\n        {\n          \"accession\": \"GSM8638326\",\n          \"title\": \"cc_3_Female_53\"\n        },\n        {\n          \"accession\": \"GSM8638077\",\n          \"title\": \"olf_15_Male_34\"\n        },\n        {\n          \"accession\": \"GSM8638804\",\n          \"title\": \"cer_28_Male_58\"\n        },\n        {\n          \"accession\": \"GSM8638953\",\n          \"title\": \"hy_19_Female_67\"\n        },\n        {\n          \"accession\": \"GSM8638970\",\n          \"title\": \"med_19_Male_81\"\n        },\n        {\n          \"accession\": \"GSM8638721\",\n          \"title\": \"hy_15_Male_22\"\n        },\n        {\n          \"accession\": \"GSM8639036\",\n          \"title\": \"th_19_Male_81\"\n        },\n        {\n          \"accession\": \"GSM8638094\",\n          \"title\": \"olf_18_Female_51\"\n        },\n        {\n          \"accession\": \"GSM8638426\",\n          \"title\": \"hy_15_Female_46\"\n        },\n        {\n          \"accession\": \"GSM8638555\",\n          \"title\": \"hi2_15_Male_26\"\n        },\n        {\n          \"accession\": \"GSM8638509\",\n          \"title\": \"plx_12_Female_4\"\n        },\n        {\n          \"accession\": \"GSM8638472\",\n          \"title\": \"hi_18_Female_43\"\n        },\n        {\n          \"accession\": \"GSM8638057\",\n          \"title\": \"cor_18_Male_27\"\n        },\n        {\n          \"accession\": \"GSM8638223\",\n          \"title\": \"svz_12_Male_6\"\n        },\n        {\n          \"accession\": \"GSM8638260\",\n          \"title\": \"svz_21_Female_44\"\n        },\n        {\n          \"accession\": \"GSM8638343\",\n          \"title\": \"th_26_Male_11\"\n        },\n        {\n          \"accession\": \"GSM8638787\",\n          \"title\": \"cer_18_Male_23\"\n        },\n        {\n          \"accession\": \"GSM8638990\",\n          \"title\": \"plx_19_Female_65\"\n        },\n        {\n          \"accession\": \"GSM8638097\",\n          \"title\": \"olf_15_Female_54\"\n        },\n        {\n          \"accession\": \"GSM8638389\",\n          \"title\": \"th_3_Female_49\"\n        },\n        {\n          \"accession\": \"GSM8638263\",\n          \"title\": \"svz_18_Female_47\"\n        },\n        {\n          \"accession\": \"GSM8638346\",\n          \"title\": \"th_26_Male_14\"\n        },\n        {\n          \"accession\": \"GSM8638595\",\n          \"title\": \"hi2_15_Female_50\"\n        },\n        {\n          \"accession\": \"GSM8638512\",\n          \"title\": \"plx_15_Male_18\"\n        },\n        {\n          \"accession\": \"GSM8638638\",\n          \"title\": \"vis_12_Female_13\"\n        },\n        {\n          \"accession\": \"GSM8638887\",\n          \"title\": \"cer_19_Male_73\"\n        },\n        {\n          \"accession\": \"GSM8638140\",\n          \"title\": \"cor_18_Female_39\"\n        },\n        {\n          \"accession\": \"GSM8639010\",\n          \"title\": \"pon_19_Male_76\"\n        },\n        {\n          \"accession\": \"GSM8638724\",\n          \"title\": \"hy_3_Male_25\"\n        },\n        {\n          \"accession\": \"GSM8638973\",\n          \"title\": \"olf_19_Female_62\"\n        },\n        {\n          \"accession\": \"GSM8638177\",\n          \"title\": \"cp_3_Male_17\"\n        },\n        {\n          \"accession\": \"GSM8638761\",\n          \"title\": \"cer_26_Male_8\"\n        },\n        {\n          \"accession\": \"GSM8638429\",\n          \"title\": \"hi_26_Male_14\"\n        },\n        {\n          \"accession\": \"GSM8638475\",\n          \"title\": \"plx_12_Male_3\"\n        },\n        {\n          \"accession\": \"GSM8638180\",\n          \"title\": \"cp_21_Male_20\"\n        },\n        {\n          \"accession\": \"GSM8638801\",\n          \"title\": \"cer_18_Female_55\"\n        },\n        {\n          \"accession\": \"GSM8638515\",\n          \"title\": \"plx_3_Male_21\"\n        },\n        {\n          \"accession\": \"GSM8638764\",\n          \"title\": \"cer_26_Male_11\"\n        },\n        {\n          \"accession\": \"GSM8638552\",\n          \"title\": \"hi2_18_Male_23\"\n        },\n        {\n          \"accession\": \"GSM8638303\",\n          \"title\": \"cc_15_Male_30\"\n        },\n        {\n          \"accession\": \"GSM8638054\",\n          \"title\": \"cor_21_Male_24\"\n        },\n        {\n          \"accession\": \"GSM8638844\",\n          \"title\": \"med_21_Male_32\"\n        },\n        {\n          \"accession\": \"GSM8638927\",\n          \"title\": \"hi2_19_Female_64\"\n        },\n        {\n          \"accession\": \"GSM8638641\",\n          \"title\": \"vis_21_Male_16\"\n        },\n        {\n          \"accession\": \"GSM8639013\",\n          \"title\": \"pon_19_Male_81\"\n        },\n        {\n          \"accession\": \"GSM8638558\",\n          \"title\": \"hi2_3_Male_29\"\n        },\n        {\n          \"accession\": \"GSM8638114\",\n          \"title\": \"olf_21_Male_16\"\n        },\n        {\n          \"accession\": \"GSM8638266\",\n          \"title\": \"svz_15_Female_50\"\n        },\n        {\n          \"accession\": \"GSM8638329\",\n          \"title\": \"cc_21_Female_56\"\n        },\n        {\n          \"accession\": \"GSM8638412\",\n          \"title\": \"hi_26_Male_5\"\n        },\n        {\n          \"accession\": \"GSM8638890\",\n          \"title\": \"cer_19_Male_81\"\n        },\n        {\n          \"accession\": \"GSM8638807\",\n          \"title\": \"med_26_Male_2\"\n        },\n        {\n          \"accession\": \"GSM8638366\",\n          \"title\": \"th_15_Male_26\"\n        },\n        {\n          \"accession\": \"GSM8638449\",\n          \"title\": \"hi_15_Male_26\"\n        },\n        {\n          \"accession\": \"GSM8638678\",\n          \"title\": \"ent_21_Male_20\"\n        },\n        {\n          \"accession\": \"GSM8638910\",\n          \"title\": \"cp_19_Female_68\"\n        },\n        {\n          \"accession\": \"GSM8638827\",\n          \"title\": \"med_12_Male_15\"\n        },\n        {\n          \"accession\": \"GSM8638698\",\n          \"title\": \"ent_3_Female_41\"\n        },\n        {\n          \"accession\": \"GSM8638615\",\n          \"title\": \"vis_18_Male_35\"\n        },\n        {\n          \"accession\": \"GSM8638117\",\n          \"title\": \"cor_26_Male_8\"\n        },\n        {\n          \"accession\": \"GSM8638718\",\n          \"title\": \"hy_18_Male_19\"\n        },\n        {\n          \"accession\": \"GSM8638200\",\n          \"title\": \"cp_15_Female_42\"\n        },\n        {\n          \"accession\": \"GSM8638635\",\n          \"title\": \"vis_3_Female_49\"\n        },\n        {\n          \"accession\": \"GSM8638947\",\n          \"title\": \"hi_19_Male_81\"\n        },\n        {\n          \"accession\": \"GSM8638661\",\n          \"title\": \"ent_26_Male_11\"\n        },\n        {\n          \"accession\": \"GSM8638864\",\n          \"title\": \"med_21_Female_52\"\n        },\n        {\n          \"accession\": \"GSM8638578\",\n          \"title\": \"plx_21_Female_52\"\n        },\n        {\n          \"accession\": \"GSM8638884\",\n          \"title\": \"cer_19_Female_68\"\n        },\n        {\n          \"accession\": \"GSM8638967\",\n          \"title\": \"med_19_Male_76\"\n        },\n        {\n          \"accession\": \"GSM8638681\",\n          \"title\": \"ent_18_Male_23\"\n        },\n        {\n          \"accession\": \"GSM8638598\",\n          \"title\": \"hi2_3_Female_53\"\n        },\n        {\n          \"accession\": \"GSM8638137\",\n          \"title\": \"cor_21_Male_20\"\n        },\n        {\n          \"accession\": \"GSM8638220\",\n          \"title\": \"svz_12_Male_3\"\n        },\n        {\n          \"accession\": \"GSM8638349\",\n          \"title\": \"th_3_Male_17\"\n        },\n        {\n          \"accession\": \"GSM8638432\",\n          \"title\": \"hi_3_Male_17\"\n        },\n        {\n          \"accession\": \"GSM8638083\",\n          \"title\": \"olf_21_Female_40\"\n        },\n        {\n          \"accession\": \"GSM8638979\",\n          \"title\": \"olf_19_Female_68\"\n        },\n        {\n          \"accession\": \"GSM8638930\",\n          \"title\": \"hi2_19_Female_67\"\n        },\n        {\n          \"accession\": \"GSM8638896\",\n          \"title\": \"cor_19_Female_68\"\n        },\n        {\n          \"accession\": \"GSM8638847\",\n          \"title\": \"med_18_Male_35\"\n        },\n        {\n          \"accession\": \"GSM8638100\",\n          \"title\": \"olf_28_Male_57\"\n        },\n        {\n          \"accession\": \"GSM8639042\",\n          \"title\": \"vis_19_Female_65\"\n        },\n        {\n          \"accession\": \"GSM8638183\",\n          \"title\": \"cp_18_Male_23\"\n        },\n        {\n          \"accession\": \"GSM8638386\",\n          \"title\": \"th_15_Female_46\"\n        },\n        {\n          \"accession\": \"GSM8638246\",\n          \"title\": \"svz_15_Male_30\"\n        },\n        {\n          \"accession\": \"GSM8638469\",\n          \"title\": \"hi_21_Female_40\"\n        },\n        {\n          \"accession\": \"GSM8638830\",\n          \"title\": \"med_15_Male_18\"\n        },\n        {\n          \"accession\": \"GSM8638544\",\n          \"title\": \"plx_15_Male_34\"\n        },\n        {\n          \"accession\": \"GSM8638332\",\n          \"title\": \"cc_28_Male_59\"\n        },\n        {\n          \"accession\": \"GSM8638793\",\n          \"title\": \"cer_18_Female_39\"\n        },\n        {\n          \"accession\": \"GSM8638581\",\n          \"title\": \"plx_18_Female_55\"\n        },\n        {\n          \"accession\": \"GSM8638621\",\n          \"title\": \"vis_3_Female_41\"\n        },\n        {\n          \"accession\": \"GSM8638744\",\n          \"title\": \"pon_3_Male_17\"\n        },\n        {\n          \"accession\": \"GSM8639030\",\n          \"title\": \"th_19_Female_69\"\n        },\n        {\n          \"accession\": \"GSM8638295\",\n          \"title\": \"cc_15_Male_22\"\n        },\n        {\n          \"accession\": \"GSM8638993\",\n          \"title\": \"plx_19_Female_68\"\n        },\n        {\n          \"accession\": \"GSM8638532\",\n          \"title\": \"plx_15_Male_30\"\n        },\n        {\n          \"accession\": \"GSM8638781\",\n          \"title\": \"pon_21_Male_36\"\n        },\n        {\n          \"accession\": \"GSM8638495\",\n          \"title\": \"plx_12_Male_9\"\n        },\n        {\n          \"accession\": \"GSM8638123\",\n          \"title\": \"olf_3_Male_25\"\n        },\n        {\n          \"accession\": \"GSM8638283\",\n          \"title\": \"cc_12_Female_10\"\n        },\n        {\n          \"accession\": \"GSM8638833\",\n          \"title\": \"med_3_Male_21\"\n        },\n        {\n          \"accession\": \"GSM8638335\",\n          \"title\": \"th_12_Male_3\"\n        },\n        {\n          \"accession\": \"GSM8638750\",\n          \"title\": \"cer_26_Male_5\"\n        },\n        {\n          \"accession\": \"GSM8638166\",\n          \"title\": \"cp_12_Male_6\"\n        },\n        {\n          \"accession\": \"GSM8638249\",\n          \"title\": \"svz_3_Male_33\"\n        },\n        {\n          \"accession\": \"GSM8638149\",\n          \"title\": \"cor_21_Female_48\"\n        },\n        {\n          \"accession\": \"GSM8638435\",\n          \"title\": \"hy_18_Female_47\"\n        },\n        {\n          \"accession\": \"GSM8638232\",\n          \"title\": \"svz_21_Male_16\"\n        },\n        {\n          \"accession\": \"GSM8638813\",\n          \"title\": \"cer_18_Female_51\"\n        },\n        {\n          \"accession\": \"GSM8638129\",\n          \"title\": \"olf_18_Male_31\"\n        },\n        {\n          \"accession\": \"GSM8638999\",\n          \"title\": \"plx_19_Male_81\"\n        },\n        {\n          \"accession\": \"GSM8638086\",\n          \"title\": \"olf_18_Female_43\"\n        },\n        {\n          \"accession\": \"GSM8638372\",\n          \"title\": \"th_21_Male_32\"\n        },\n        {\n          \"accession\": \"GSM8638933\",\n          \"title\": \"hi_19_Female_61\"\n        },\n        {\n          \"accession\": \"GSM8638730\",\n          \"title\": \"pon_12_Female_1\"\n        },\n        {\n          \"accession\": \"GSM8638584\",\n          \"title\": \"hi2_18_Female_39\"\n        },\n        {\n          \"accession\": \"GSM8638647\",\n          \"title\": \"ent_26_Male_5\"\n        },\n        {\n          \"accession\": \"GSM8638186\",\n          \"title\": \"cp_18_Male_27\"\n        },\n        {\n          \"accession\": \"GSM8638269\",\n          \"title\": \"svz_3_Female_53\"\n        },\n        {\n          \"accession\": \"GSM8638518\",\n          \"title\": \"plx_21_Male_24\"\n        },\n        {\n          \"accession\": \"GSM8638876\",\n          \"title\": \"cc_19_Male_81\"\n        },\n        {\n          \"accession\": \"GSM8638398\",\n          \"title\": \"hy_12_Female_10\"\n        },\n        {\n          \"accession\": \"GSM8638959\",\n          \"title\": \"med_19_Female_64\"\n        },\n        {\n          \"accession\": \"GSM8638747\",\n          \"title\": \"cer_12_Female_1\"\n        },\n        {\n          \"accession\": \"GSM8638664\",\n          \"title\": \"ent_26_Male_14\"\n        },\n        {\n          \"accession\": \"GSM8638996\",\n          \"title\": \"plx_19_Male_73\"\n        },\n        {\n          \"accession\": \"GSM8638710\",\n          \"title\": \"ent_21_Female_52\"\n        },\n        {\n          \"accession\": \"GSM8638913\",\n          \"title\": \"cp_19_Male_76\"\n        },\n        {\n          \"accession\": \"GSM8638627\",\n          \"title\": \"vis_26_Male_8\"\n        },\n        {\n          \"accession\": \"GSM8638767\",\n          \"title\": \"cer_26_Male_14\"\n        },\n        {\n          \"accession\": \"GSM8638481\",\n          \"title\": \"hi_3_Female_45\"\n        },\n        {\n          \"accession\": \"GSM8638684\",\n          \"title\": \"ent_15_Male_26\"\n        },\n        {\n          \"accession\": \"GSM8638226\",\n          \"title\": \"svz_12_Female_10\"\n        },\n        {\n          \"accession\": \"GSM8639039\",\n          \"title\": \"vis_19_Female_62\"\n        },\n        {\n          \"accession\": \"GSM8638498\",\n          \"title\": \"plx_12_Male_12\"\n        },\n        {\n          \"accession\": \"GSM8638378\",\n          \"title\": \"th_15_Female_38\"\n        },\n        {\n          \"accession\": \"GSM8638836\",\n          \"title\": \"med_21_Male_24\"\n        },\n        {\n          \"accession\": \"GSM8638461\",\n          \"title\": \"hi_18_Male_31\"\n        },\n        {\n          \"accession\": \"GSM8638753\",\n          \"title\": \"pon_18_Male_19\"\n        },\n        {\n          \"accession\": \"GSM8638415\",\n          \"title\": \"hi_26_Male_8\"\n        },\n        {\n          \"accession\": \"GSM8638212\",\n          \"title\": \"cp_15_Female_54\"\n        },\n        {\n          \"accession\": \"GSM8638060\",\n          \"title\": \"olf_3_Male_17\"\n        },\n        {\n          \"accession\": \"GSM8639002\",\n          \"title\": \"pon_19_Female_62\"\n        },\n        {\n          \"accession\": \"GSM8638189\",\n          \"title\": \"cp_15_Male_30\"\n        },\n        {\n          \"accession\": \"GSM8638501\",\n          \"title\": \"plx_12_Male_15\"\n        },\n        {\n          \"accession\": \"GSM8638538\",\n          \"title\": \"hi2_3_Male_17\"\n        },\n        {\n          \"accession\": \"GSM8638936\",\n          \"title\": \"hi_19_Female_64\"\n        },\n        {\n          \"accession\": \"GSM8638438\",\n          \"title\": \"hy_15_Female_50\"\n        },\n        {\n          \"accession\": \"GSM8638899\",\n          \"title\": \"cor_19_Male_76\"\n        },\n        {\n          \"accession\": \"GSM8638206\",\n          \"title\": \"cp_21_Female_48\"\n        },\n        {\n          \"accession\": \"GSM8638687\",\n          \"title\": \"ent_3_Male_29\"\n        },\n        {\n          \"accession\": \"GSM8638916\",\n          \"title\": \"cp_19_Male_84\"\n        },\n        {\n          \"accession\": \"GSM8638289\",\n          \"title\": \"cc_21_Male_16\"\n        },\n        {\n          \"accession\": \"GSM8638441\",\n          \"title\": \"hy_3_Female_53\"\n        },\n        {\n          \"accession\": \"GSM8638169\",\n          \"title\": \"cp_12_Male_9\"\n        },\n        {\n          \"accession\": \"GSM8638455\",\n          \"title\": \"hy_28_Male_59\"\n        },\n        {\n          \"accession\": \"GSM8638252\",\n          \"title\": \"svz_21_Male_36\"\n        },\n        {\n          \"accession\": \"GSM8638667\",\n          \"title\": \"vis_21_Female_52\"\n        },\n        {\n          \"accession\": \"GSM8638418\",\n          \"title\": \"hi_26_Male_11\"\n        },\n        {\n          \"accession\": \"GSM8638066\",\n          \"title\": \"olf_18_Male_23\"\n        },\n        {\n          \"accession\": \"GSM8638103\",\n          \"title\": \"cor_12_Female_1\"\n        },\n        {\n          \"accession\": \"GSM8638352\",\n          \"title\": \"hy_12_Female_1\"\n        },\n        {\n          \"accession\": \"GSM8638315\",\n          \"title\": \"cc_15_Female_42\"\n        },\n        {\n          \"accession\": \"GSM8638939\",\n          \"title\": \"hi_19_Female_67\"\n        },\n        {\n          \"accession\": \"GSM8638229\",\n          \"title\": \"svz_12_Female_13\"\n        },\n        {\n          \"accession\": \"GSM8638856\",\n          \"title\": \"med_21_Female_44\"\n        },\n        {\n          \"accession\": \"GSM8638478\",\n          \"title\": \"plx_12_Male_6\"\n        },\n        {\n          \"accession\": \"GSM8638727\",\n          \"title\": \"hy_21_Male_28\"\n        },\n        {\n          \"accession\": \"GSM8638358\",\n          \"title\": \"th_15_Male_18\"\n        },\n        {\n          \"accession\": \"GSM8638850\",\n          \"title\": \"med_15_Female_38\"\n        },\n        {\n          \"accession\": \"GSM8638564\",\n          \"title\": \"plx_15_Female_46\"\n        },\n        {\n          \"accession\": \"GSM8638126\",\n          \"title\": \"olf_21_Male_28\"\n        },\n        {\n          \"accession\": \"GSM8638601\",\n          \"title\": \"vis_3_Male_29\"\n        },\n        {\n          \"accession\": \"GSM8638976\",\n          \"title\": \"olf_19_Female_65\"\n        },\n        {\n          \"accession\": \"GSM8638893\",\n          \"title\": \"cor_19_Female_63\"\n        },\n        {\n          \"accession\": \"GSM8638624\",\n          \"title\": \"vis_26_Male_5\"\n        },\n        {\n          \"accession\": \"GSM8638690\",\n          \"title\": \"ent_3_Male_33\"\n        },\n        {\n          \"accession\": \"GSM8638541\",\n          \"title\": \"hi2_21_Male_20\"\n        },\n        {\n          \"accession\": \"GSM8638607\",\n          \"title\": \"hi2_15_Female_54\"\n        },\n        {\n          \"accession\": \"GSM8638163\",\n          \"title\": \"cp_12_Male_3\"\n        },\n        {\n          \"accession\": \"GSM8638292\",\n          \"title\": \"cc_18_Male_19\"\n        },\n        {\n          \"accession\": \"GSM8638106\",\n          \"title\": \"cor_12_Female_4\"\n        },\n        {\n          \"accession\": \"GSM8638919\",\n          \"title\": \"ent_19_Female_63\"\n        },\n        {\n          \"accession\": \"GSM8638309\",\n          \"title\": \"cc_21_Male_36\"\n        },\n        {\n          \"accession\": \"GSM8638143\",\n          \"title\": \"cor_15_Female_42\"\n        },\n        {\n          \"accession\": \"GSM8638392\",\n          \"title\": \"th_21_Female_52\"\n        },\n        {\n          \"accession\": \"GSM8638375\",\n          \"title\": \"th_18_Male_35\"\n        },\n        {\n          \"accession\": \"GSM8638351\",\n          \"title\": \"th_28_Male_59\"\n        },\n        {\n          \"accession\": \"GSM8638956\",\n          \"title\": \"med_19_Female_61\"\n        },\n        {\n          \"accession\": \"GSM8638790\",\n          \"title\": \"cer_18_Male_27\"\n        },\n        {\n          \"accession\": \"GSM8638873\",\n          \"title\": \"cc_19_Male_73\"\n        },\n        {\n          \"accession\": \"GSM8638978\",\n          \"title\": \"olf_19_Female_67\"\n        },\n        {\n          \"accession\": \"GSM8638080\",\n          \"title\": \"olf_3_Female_37\"\n        },\n        {\n          \"accession\": \"GSM8639019\",\n          \"title\": \"svz_19_Female_66\"\n        },\n        {\n          \"accession\": \"GSM8638849\",\n          \"title\": \"med_3_Female_37\"\n        },\n        {\n          \"accession\": \"GSM8638563\",\n          \"title\": \"plx_3_Female_45\"\n        },\n        {\n          \"accession\": \"GSM8638982\",\n          \"title\": \"olf_19_Male_73\"\n        },\n        {\n          \"accession\": \"GSM8638604\",\n          \"title\": \"vis_21_Male_32\"\n        },\n        {\n          \"accession\": \"GSM8638766\",\n          \"title\": \"cer_12_Female_13\"\n        },\n        {\n          \"accession\": \"GSM8638521\",\n          \"title\": \"hi2_26_Male_8\"\n        },\n        {\n          \"accession\": \"GSM8638480\",\n          \"title\": \"plx_26_Male_8\"\n        },\n        {\n          \"accession\": \"GSM8638853\",\n          \"title\": \"med_3_Female_41\"\n        },\n        {\n          \"accession\": \"GSM8638770\",\n          \"title\": \"pon_15_Male_30\"\n        },\n        {\n          \"accession\": \"GSM8638268\",\n          \"title\": \"svz_21_Female_52\"\n        },\n        {\n          \"accession\": \"GSM8638165\",\n          \"title\": \"cp_26_Male_5\"\n        },\n        {\n          \"accession\": \"GSM8639015\",\n          \"title\": \"svz_19_Female_61\"\n        },\n        {\n          \"accession\": \"GSM8638272\",\n          \"title\": \"svz_21_Female_56\"\n        },\n        {\n          \"accession\": \"GSM8638812\",\n          \"title\": \"cer_15_Female_50\"\n        },\n        {\n          \"accession\": \"GSM8638248\",\n          \"title\": \"svz_21_Male_32\"\n        },\n        {\n          \"accession\": \"GSM8638729\",\n          \"title\": \"hy_15_Male_30\"\n        },\n        {\n...\nResult too long, truncated to 100000 characters\n\n\nPerfect! The GSE278158 dataset looks ideal for our analysis. It has:\n\n\nOnly 6 samples (3 WT, 3 SRC-1 KO) - small dataset as requested\n\nBrain hippocampus tissue from mice studying aging and cognitive decline\n\nMentions specific genes: SRC-1, S100A6, S100A11 (AD-associated genes)\n\nClear pathways mentioned: Neural plasticity, cognitive decline pathways\n\n\nLet me download this dataset:\n\n\nPhase 2: Data Analysis Setup\n\n\ngeo-mcp:download_geo_data\n\n\nRequest\n\n\n{\n  \"geo_id\": \"GSE278158\",\n  \"db_type\": \"gse\"\n}\n\n\nResponse\n\n\n{\n  \"acc\": \"GSE278158\",\n  \"db_type\": \"gse\",\n  \"output_dir\": \"/Users/idiks/Desktop/MCPMED/GEOmcp/geomcp/downloads/gse/GSE278158\",\n  \"files\": [\n    \"/Users/idiks/Desktop/MCPMED/GEOmcp/geomcp/downloads/gse/GSE278158/GSE278158_family.soft.gz\",\n    \"/Users/idiks/Desktop/MCPMED/GEOmcp/geomcp/downloads/gse/GSE278158/GSE278158_metadata.xml\"\n  ],\n  \"total_size_mb\": 0.0\n}\n\n\nNow let me check what files were downloaded:\n\n\ngeo-mcp:get_download_status\n\n\nRequest\n\n\n{\n  \"geo_id\": \"GSE278158\",\n  \"db_type\": \"gse\"\n}\n\n\nResponse\n\n\n{\n  \"geo_id\": \"GSE278158\",\n  \"db_type\": \"gse\",\n  \"downloaded\": true,\n  \"path\": \"/Users/idiks/Desktop/MCPMED/GEOmcp/geomcp/downloads/gse/GSE278158\",\n  \"files\": [\n    \"GSE278158_metadata.xml\",\n    \"GSE278158_family.soft.gz\"\n  ],\n  \"total_size_mb\": 0.0\n}\n\n\nNow let me extract the key genes from the study. Based on the description, I'll compile a list of genes mentioned in the study and related to the aging/cognitive decline pathways:\n\n\nKey genes identified from GSE278158:\n\n\nPrimary genes from study:\n\n\nNCOA1 (SRC-1) - Steroid receptor coactivator-1\n\nS100A6 - S100 calcium-binding protein A6 (AD-associated)\n\nS100A11 - S100 calcium-binding protein A11 (AD-associated)\n\nAdditional genes likely involved in cognitive/aging pathways (based on the study context):\n\n\nBDNF - Brain-derived neurotrophic factor (neural plasticity)\n\nCREB1 - cAMP responsive element binding protein 1 (memory formation)\n\nFOS - Proto-oncogene c-Fos (immediate early gene, neuronal activity)\n\nARC - Activity-regulated cytoskeleton-associated protein (synaptic plasticity)\n\nEGR1 - Early growth response 1 (memory consolidation)\n\nNR3C1 - Glucocorticoid receptor (stress response, memory)\n\nSYP - Synaptophysin (synaptic vesicle protein)\n\nDLG4 (PSD95) - Postsynaptic density protein 95\n\nGFAP - Glial fibrillary acidic protein (astrocyte marker)\n\nAIF1 (IBA1) - Allograft inflammatory factor 1 (microglia marker)\n\nTNF - Tumor necrosis factor (neuroinflammation)\n\n\nPhase 3: Network Analysis\n\n\nNow let's use STRING database to analyze protein-protein interactions for these genes:\n\n\nstring-mcp:map_identifiers\n\n\nRequest\n\n\n{\n  \"species\": 10090,\n  \"echo_query\": true,\n  \"identifiers\": [\n    \"NCOA1\",\n    \"S100A6\",\n    \"S100A11\",\n    \"BDNF\",\n    \"CREB1\",\n    \"FOS\",\n    \"ARC\",\n    \"EGR1\",\n    \"NR3C1\",\n    \"SYP\",\n    \"DLG4\",\n    \"GFAP\",\n    \"AIF1\",\n    \"TNF\"\n  ]\n}\n\n\nResponse\n\n\n[\n  {\n    \"queryIndex\": 0,\n    \"queryItem\": \"NCOA1\",\n    \"stringId\": \"10090.ENSMUSP00000082971\",\n    \"ncbiTaxonId\": 10090,\n    \"taxonName\": \"Mus musculus\",\n    \"preferredName\": \"Ncoa1\",\n    \"annotation\": \"Nuclear receptor coactivator 1; Nuclear receptor coactivator that directly binds nuclear receptors and stimulates the transcriptional activities in a hormone- dependent fashion. Involved in the coactivation of different nuclear receptors, such as for steroids (PGR, GR and ER), retinoids (RXRs), thyroid hormone (TRs) and prostanoids (PPARs). Also involved in coactivation mediated by STAT3, STAT5A, STAT5B and STAT6 transcription factors. Displays histone acetyltransferase activity toward H3 and H4; the relevance of such activity remains however unclear. Plays a central role in creating m [...] \"\n  },\n  {\n    \"queryIndex\": 1,\n    \"queryItem\": \"S100A6\",\n    \"stringId\": \"10090.ENSMUSP00000001051\",\n    \"ncbiTaxonId\": 10090,\n    \"taxonName\": \"Mus musculus\",\n    \"preferredName\": \"S100a6\",\n    \"annotation\": \"Protein S100-A6; May function as calcium sensor and modulator, contributing to cellular calcium signaling. May function by interacting with other proteins, such as TPR-containing proteins, and indirectly play a role in many physiological processes such as the reorganization of the actin cytoskeleton and in cell motility. Binds 2 calcium ions. Calcium binding is cooperative (By similarity); Belongs to the S-100 family.\"\n  },\n  {\n    \"queryIndex\": 2,\n    \"queryItem\": \"S100A11\",\n    \"stringId\": \"10090.ENSMUSP00000029515\",\n    \"ncbiTaxonId\": 10090,\n    \"taxonName\": \"Mus musculus\",\n    \"preferredName\": \"S100a11\",\n    \"annotation\": \"Protein S100-A11; Facilitates the differentiation and the cornification of keratinocytes.\"\n  },\n  {\n    \"queryIndex\": 3,\n    \"queryItem\": \"BDNF\",\n    \"stringId\": \"10090.ENSMUSP00000057989\",\n    \"ncbiTaxonId\": 10090,\n    \"taxonName\": \"Mus musculus\",\n    \"preferredName\": \"Bdnf\",\n    \"annotation\": \"Brain-derived neurotrophic factor; Important signaling molecule that activates signaling cascades downstream of NTRK2. During development, promotes the survival and differentiation of selected neuronal populations of the peripheral and central nervous systems. Participates in axonal growth, pathfinding and in the modulation of dendritic growth and morphology. Major regulator of synaptic transmission and plasticity at adult synapses in many regions of the CNS. The versatility of BDNF is emphasized by its contribution to a range of adaptive neuronal responses including long-term potentia [...] \"\n  },\n  {\n    \"queryIndex\": 4,\n    \"queryItem\": \"CREB1\",\n    \"stringId\": \"10090.ENSMUSP00000059973\",\n    \"ncbiTaxonId\": 10090,\n    \"taxonName\": \"Mus musculus\",\n    \"preferredName\": \"Creb1\",\n    \"annotation\": \"Cyclic AMP-responsive element-binding protein 1; Phosphorylation-dependent transcription factor that stimulates transcription upon binding to the DNA cAMP response element (CRE), a sequence present in many viral and cellular promoters. Transcription activation is enhanced by the TORC coactivators which act independently of Ser-133 phosphorylation. Involved in different cellular processes including the synchronization of circadian rhythmicity and the differentiation of adipose cells. Belongs to the bZIP family.\"\n  },\n  {\n    \"queryIndex\": 5,\n    \"queryItem\": \"FOS\",\n    \"stringId\": \"10090.ENSMUSP00000021674\",\n    \"ncbiTaxonId\": 10090,\n    \"taxonName\": \"Mus musculus\",\n    \"preferredName\": \"Fos\",\n    \"annotation\": \"Proto-oncogene c-Fos; Nuclear phosphoprotein which forms a tight but non-covalently linked complex with the JUN/AP-1 transcription factor. On TGF-beta activation, forms a multimeric SMAD3/SMAD4/JUN/FOS complex, at the AP1/SMAD-binding site to regulate TGF-beta-mediated signaling (By similarity). Has a critical function in regulating the development of cells destined to form and maintain the skeleton. It is thought to have an important role in signal transduction, cell proliferation and differentiation. In growing cells, activates phospholipid synthesis, possibly by activating CDS1 and  [...] \"\n  },\n  {\n    \"queryIndex\": 6,\n    \"queryItem\": \"ARC\",\n    \"stringId\": \"10090.ENSMUSP00000023268\",\n    \"ncbiTaxonId\": 10090,\n    \"taxonName\": \"Mus musculus\",\n    \"preferredName\": \"Arc\",\n    \"annotation\": \"Activity-regulated cytoskeleton-associated protein; Master regulator of synaptic plasticity that self-assembles into virion-like capsids that encapsulate RNAs and mediate intercellular RNA transfer in the nervous system (By similarity). ARC protein is released from neurons in extracellular vesicles that mediate the transfer of ARC mRNA into new target cells, where ARC mRNA can undergo activity-dependent translation (By similarity). ARC capsids are endocytosed and are able to transfer ARC mRNA into the cytoplasm of neurons (By similarity). Acts as a key regulator of synaptic plasticity: [...] \"\n  },\n  {\n    \"queryIndex\": 7,\n    \"queryItem\": \"EGR1\",\n    \"stringId\": \"10090.ENSMUSP00000069616\",\n    \"ncbiTaxonId\": 10090,\n    \"taxonName\": \"Mus musculus\",\n    \"preferredName\": \"Egr1\",\n    \"annotation\": \"Early growth response protein 1; Transcriptional regulator. Recognizes and binds to the DNA sequence 5'- GCG(T/G)GGGCG-3'(EGR-site) in the promoter region of target genes. Binds double-stranded target DNA, irrespective of the cytosine methylation status (By similarity). Regulates the transcription of numerous target genes, and thereby plays an important role in regulating the response to growth factors, DNA damage, and ischemia. Plays a role in the regulation of cell survival, proliferation and cell death. Activates expression of p53/TP53 and TGFB1, and thereby helps prevent tumor form [...] \"\n  },\n  {\n    \"queryIndex\": 8,\n    \"queryItem\": \"NR3C1\",\n    \"stringId\": \"10090.ENSMUSP00000111229\",\n    \"ncbiTaxonId\": 10090,\n    \"taxonName\": \"Mus musculus\",\n    \"preferredName\": \"Nr3c1\",\n    \"annotation\": \"Glucocorticoid receptor; Receptor for glucocorticoids (GC). Has a dual mode of action: as a transcription factor that binds to glucocorticoid response elements (GRE), both for nuclear and mitochondrial DNA, and as a modulator of other transcription factors. Affects inflammatory responses, cellular proliferation and differentiation in target tissues. Involved in chromatin remodeling. Plays a role in rapid mRNA degradation by binding to the 5' UTR of target mRNAs and interacting with PNRC2 in a ligand-dependent manner which recruits the RNA helicase UPF1 and the mRNA-decapping enzyme DCP [...] \"\n  },\n  {\n    \"queryIndex\": 9,\n    \"queryItem\": \"SYP\",\n    \"stringId\": \"10090.ENSMUSP00000069429\",\n    \"ncbiTaxonId\": 10090,\n    \"taxonName\": \"Mus musculus\",\n    \"preferredName\": \"Syp\",\n    \"annotation\": \"Synaptophysin; Possibly involved in structural functions as organizing other membrane components or in targeting the vesicles to the plasma membrane (By similarity). Involved in the regulation of short-term and long-term synaptic plasticity; Belongs to the synaptophysin/synaptobrevin family.\"\n  },\n  {\n    \"queryIndex\": 10,\n    \"queryItem\": \"DLG4\",\n    \"stringId\": \"10090.ENSMUSP00000104229\",\n    \"ncbiTaxonId\": 10090,\n    \"taxonName\": \"Mus musculus\",\n    \"preferredName\": \"Dlg4\",\n    \"annotation\": \"Disks large homolog 4; Interacts with the cytoplasmic tail of NMDA receptor subunits and shaker-type potassium channels. Required for synaptic plasticity associated with NMDA receptor signaling. Overexpression or depletion of DLG4 changes the ratio of excitatory to inhibitory synapses in hippocampal neurons. May reduce the amplitude of ASIC3 acid-evoked currents by retaining the channel intracellularly. May regulate the intracellular trafficking of ADR1B. Also regulates AMPA-type glutamate receptor (AMPAR) immobilization at postsynaptic density keeping the channels in an activated stat [...] \"\n  },\n  {\n    \"queryIndex\": 11,\n    \"queryItem\": \"GFAP\",\n    \"stringId\": \"10090.ENSMUSP00000064691\",\n    \"ncbiTaxonId\": 10090,\n    \"taxonName\": \"Mus musculus\",\n    \"preferredName\": \"Gfap\",\n    \"annotation\": \"Glial fibrillary acidic protein; GFAP, a class-III intermediate filament, is a cell-specific marker that, during the development of the central nervous system, distinguishes astrocytes from other glial cells.\"\n  },\n  {\n    \"queryIndex\": 12,\n    \"queryItem\": \"AIF1\",\n    \"stringId\": \"10090.ENSMUSP00000133709\",\n    \"ncbiTaxonId\": 10090,\n    \"taxonName\": \"Mus musculus\",\n    \"preferredName\": \"Aif1\",\n    \"annotation\": \"Allograft inflammatory factor 1; Actin-binding protein that enhances membrane ruffling and RAC activation. Enhances the actin-bundling activity of LCP1. Binds calcium. Plays a role in RAC signaling and in phagocytosis. May play a role in macrophage activation and function. Promotes the proliferation of vascular smooth muscle cells and of T-lymphocytes. Enhances lymphocyte migration. Plays a role in vascular inflammation.\"\n  },\n  {\n    \"queryIndex\": 13,\n    \"queryItem\": \"TNF\",\n    \"stringId\": \"10090.ENSMUSP00000025263\",\n    \"ncbiTaxonId\": 10090,\n    \"taxonName\": \"Mus musculus\",\n    \"preferredName\": \"Tnf\",\n    \"annotation\": \"Tumor necrosis factor, membrane form; Cytokine that binds to TNFRSF1A/TNFR1 and TNFRSF1B/TNFBR. It is mainly secreted by macrophages and can induce cell death of certain tumor cell lines. It is potent pyrogen causing fever by direct action or by stimulation of interleukin-1 secretion and is implicated in the induction of cachexia, Under certain conditions it can stimulate cell proliferation and induce cell differentiation (By similarity). Induces insulin resistance in adipocytes via inhibition of insulin-induced IRS1 tyrosine phosphorylation and insulin-induced glucose uptake. Induces  [...] \"\n  }\n]\n\n\nGood! All genes were successfully mapped. Now let's get the protein-protein interaction network:\n\n\nstring-mcp:get_network_interactions\n\n\nRequest\n\n\n{\n  \"species\": 10090,\n  \"identifiers\": [\n    \"NCOA1\",\n    \"S100A6\",\n    \"S100A11\",\n    \"BDNF\",\n    \"CREB1\",\n    \"FOS\",\n    \"ARC\",\n    \"EGR1\",\n    \"NR3C1\",\n    \"SYP\",\n    \"DLG4\",\n    \"GFAP\",\n    \"AIF1\",\n    \"TNF\"\n  ],\n  \"network_type\": \"functional\",\n  \"required_score\": 400\n}\n\n\nResponse\n\n\n[\n  {\n    \"stringId_A\": \"10090.ENSMUSP00000001051\",\n    \"stringId_B\": \"10090.ENSMUSP00000029515\",\n    \"preferredName_A\": \"S100a6\",\n    \"preferredName_B\": \"S100a11\",\n    \"ncbiTaxonId\": \"10090\",\n    \"score\": 0.763,\n    \"nscore\": 0,\n    \"fscore\": 0,\n    \"pscore\": 0,\n    \"ascore\": 0.585,\n    \"escore\": 0.041,\n    \"dscore\": 0,\n    \"tscore\": 0.452\n  },\n  {\n    \"stringId_A\": \"10090.ENSMUSP00000021674\",\n    \"stringId_B\": \"10090.ENSMUSP00000069429\",\n    \"preferredName_A\": \"Fos\",\n    \"preferredName_B\": \"Syp\",\n    \"ncbiTaxonId\": \"10090\",\n    \"score\": 0.521,\n    \"nscore\": 0,\n    \"fscore\": 0,\n    \"pscore\": 0,\n    \"ascore\": 0,\n    \"escore\": 0,\n    \"dscore\": 0,\n    \"tscore\": 0.521\n  },\n  {\n    \"stringId_A\": \"10090.ENSMUSP00000021674\",\n    \"stringId_B\": \"10090.ENSMUSP00000104229\",\n    \"preferredName_A\": \"Fos\",\n    \"preferredName_B\": \"Dlg4\",\n    \"ncbiTaxonId\": \"10090\",\n    \"score\": 0.53,\n    \"nscore\": 0,\n    \"fscore\": 0,\n    \"pscore\": 0,\n    \"ascore\": 0,\n    \"escore\": 0,\n    \"dscore\": 0,\n    \"tscore\": 0.53\n  },\n  {\n    \"stringId_A\": \"10090.ENSMUSP00000021674\",\n    \"stringId_B\": \"10090.ENSMUSP00000133709\",\n    \"preferredName_A\": \"Fos\",\n    \"preferredName_B\": \"Aif1\",\n    \"ncbiTaxonId\": \"10090\",\n    \"score\": 0.574,\n    \"nscore\": 0,\n    \"fscore\": 0,\n    \"pscore\": 0,\n    \"ascore\": 0,\n    \"escore\": 0.076,\n    \"dscore\": 0,\n    \"tscore\": 0.557\n  },\n  {\n    \"stringId_A\": \"10090.ENSMUSP00000021674\",\n    \"stringId_B\": \"10090.ENSMUSP00000064691\",\n    \"preferredName_A\": \"Fos\",\n    \"preferredName_B\": \"Gfap\",\n    \"ncbiTaxonId\": \"10090\",\n    \"score\": 0.594,\n    \"nscore\": 0,\n    \"fscore\": 0,\n    \"pscore\": 0,\n    \"ascore\": 0.052,\n    \"escore\": 0,\n    \"dscore\": 0,\n    \"tscore\": 0.589\n  },\n  {\n    \"stringId_A\": \"10090.ENSMUSP00000021674\",\n    \"stringId_B\": \"10090.ENSMUSP00000025263\",\n    \"preferredName_A\": \"Fos\",\n    \"preferredName_B\": \"Tnf\",\n    \"ncbiTaxonId\": \"10090\",\n    \"score\": 0.744,\n    \"nscore\": 0,\n    \"fscore\": 0,\n    \"pscore\": 0,\n    \"ascore\": 0.081,\n    \"escore\": 0,\n    \"dscore\": 0,\n    \"tscore\": 0.733\n  },\n  {\n    \"stringId_A\": \"10090.ENSMUSP00000021674\",\n    \"stringId_B\": \"10090.ENSMUSP00000057989\",\n    \"preferredName_A\": \"Fos\",\n    \"preferredName_B\": \"Bdnf\",\n    \"ncbiTaxonId\": \"10090\",\n    \"score\": 0.76,\n    \"nscore\": 0,\n    \"fscore\": 0,\n    \"pscore\": 0,\n    \"ascore\": 0.047,\n    \"escore\": 0,\n    \"dscore\": 0,\n    \"tscore\": 0.759\n  },\n  {\n    \"stringId_A\": \"10090.ENSMUSP00000021674\",\n    \"stringId_B\": \"10090.ENSMUSP00000023268\",\n    \"preferredName_A\": \"Fos\",\n    \"preferredName_B\": \"Arc\",\n    \"ncbiTaxonId\": \"10090\",\n    \"score\": 0.763,\n    \"nscore\": 0,\n    \"fscore\": 0,\n    \"pscore\": 0,\n    \"ascore\": 0.287,\n    \"escore\": 0.063,\n    \"dscore\": 0,\n    \"tscore\": 0.674\n  },\n  {\n    \"stringId_A\": \"10090.ENSMUSP00000021674\",\n    \"stringId_B\": \"10090.ENSMUSP00000082971\",\n    \"preferredName_A\": \"Fos\",\n    \"preferredName_B\": \"Ncoa1\",\n    \"ncbiTaxonId\": \"10090\",\n    \"score\": 0.889,\n    \"nscore\": 0,\n    \"fscore\": 0,\n    \"pscore\": 0,\n    \"ascore\": 0,\n    \"escore\": 0.267,\n    \"dscore\": 0.8,\n    \"tscore\": 0.308\n  },\n  {\n    \"stringId_A\": \"10090.ENSMUSP00000021674\",\n    \"stringId_B\": \"10090.ENSMUSP00000111229\",\n    \"preferredName_A\": \"Fos\",\n    \"preferredName_B\": \"Nr3c1\",\n    \"ncbiTaxonId\": \"10090\",\n    \"score\": 0.895,\n    \"nscore\": 0,\n    \"fscore\": 0,\n    \"pscore\": 0,\n    \"ascore\": 0,\n    \"escore\": 0.377,\n    \"dscore\": 0,\n    \"tscore\": 0.839\n  },\n  {\n    \"stringId_A\": \"10090.ENSMUSP00000021674\",\n    \"stringId_B\": \"10090.ENSMUSP00000069616\",\n    \"preferredName_A\": \"Fos\",\n    \"preferredName_B\": \"Egr1\",\n    \"ncbiTaxonId\": \"10090\",\n    \"score\": 0.979,\n    \"nscore\": 0,\n    \"fscore\": 0,\n    \"pscore\": 0,\n    \"ascore\": 0.831,\n    \"escore\": 0.059,\n    \"dscore\": 0,\n    \"tscore\": 0.881\n  },\n  {\n    \"stringId_A\": \"10090.ENSMUSP00000021674\",\n    \"stringId_B\": \"10090.ENSMUSP00000059973\",\n    \"preferredName_A\": \"Fos\",\n    \"preferredName_B\": \"Creb1\",\n    \"ncbiTaxonId\": \"10090\",\n    \"score\": 0.988,\n    \"nscore\": 0,\n    \"fscore\": 0,\n    \"pscore\": 0,\n    \"ascore\": 0.049,\n    \"escore\": 0.096,\n    \"dscore\": 0,\n    \"tscore\": 0.987\n  },\n  {\n    \"stringId_A\": \"10090.ENSMUSP00000023268\",\n    \"stringId_B\": \"10090.ENSMUSP00000069429\",\n    \"preferredName_A\": \"Arc\",\n    \"preferredName_B\": \"Syp\",\n    \"ncbiTaxonId\": \"10090\",\n    \"score\": 0.416,\n    \"nscore\": 0,\n    \"fscore\": 0,\n    \"pscore\": 0,\n    \"ascore\": 0.07,\n    \"escore\": 0,\n    \"dscore\": 0,\n    \"tscore\": 0.398\n  },\n  {\n    \"stringId_A\": \"10090.ENSMUSP00000023268\",\n    \"stringId_B\": \"10090.ENSMUSP00000059973\",\n    \"preferredName_A\": \"Arc\",\n    \"preferredName_B\": \"Creb1\",\n    \"ncbiTaxonId\": \"10090\",\n    \"score\": 0.617,\n    \"nscore\": 0,\n    \"fscore\": 0,\n    \"pscore\": 0,\n    \"ascore\": 0.054,\n    \"escore\": 0,\n    \"dscore\": 0,\n    \"tscore\": 0.612\n  },\n  {\n    \"stringId_A\": \"10090.ENSMUSP00000023268\",\n    \"stringId_B\": \"10090.ENSMUSP00000057989\",\n    \"preferredName_A\": \"Arc\",\n    \"preferredName_B\": \"Bdnf\",\n    \"ncbiTaxonId\": \"10090\",\n    \"score\": 0.721,\n    \"nscore\": 0,\n    \"fscore\": 0,\n    \"pscore\": 0,\n    \"ascore\": 0.061,\n    \"escore\": 0,\n    \"dscore\": 0,\n    \"tscore\": 0.715\n  },\n  {\n    \"stringId_A\": \"10090.ENSMUSP00000023268\",\n    \"stringId_B\": \"10090.ENSMUSP00000069616\",\n    \"preferredName_A\": \"Arc\",\n    \"preferredName_B\": \"Egr1\",\n    \"ncbiTaxonId\": \"10090\",\n    \"score\": 0.77,\n    \"nscore\": 0,\n    \"fscore\": 0,\n    \"pscore\": 0,\n    \"ascore\": 0.307,\n    \"escore\": 0.06,\n    \"dscore\": 0,\n    \"tscore\": 0.675\n  },\n  {\n    \"stringId_A\": \"10090.ENSMUSP00000023268\",\n    \"stringId_B\": \"10090.ENSMUSP00000104229\",\n    \"preferredName_A\": \"Arc\",\n    \"preferredName_B\": \"Dlg4\",\n    \"ncbiTaxonId\": \"10090\",\n    \"score\": 0.903,\n    \"nscore\": 0,\n    \"fscore\": 0,\n    \"pscore\": 0,\n    \"ascore\": 0.085,\n    \"escore\": 0.714,\n    \"dscore\": 0,\n    \"tscore\": 0.661\n  },\n  {\n    \"stringId_A\": \"10090.ENSMUSP00000025263\",\n    \"stringId_B\": \"10090.ENSMUSP00000104229\",\n    \"preferredName_A\": \"Tnf\",\n    \"preferredName_B\": \"Dlg4\",\n    \"ncbiTaxonId\": \"10090\",\n    \"score\": 0.503,\n    \"nscore\": 0,\n    \"fscore\": 0,\n    \"pscore\": 0,\n    \"ascore\": 0,\n    \"escore\": 0,\n    \"dscore\": 0,\n    \"tscore\": 0.503\n  },\n  {\n    \"stringId_A\": \"10090.ENSMUSP00000025263\",\n    \"stringId_B\": \"10090.ENSMUSP00000069429\",\n    \"preferredName_A\": \"Tnf\",\n    \"preferredName_B\": \"Syp\",\n    \"ncbiTaxonId\": \"10090\",\n    \"score\": 0.514,\n    \"nscore\": 0,\n    \"fscore\": 0,\n    \"pscore\": 0,\n    \"ascore\": 0,\n    \"escore\": 0,\n    \"dscore\": 0,\n    \"tscore\": 0.514\n  },\n  {\n    \"stringId_A\": \"10090.ENSMUSP00000025263\",\n    \"stringId_B\": \"10090.ENSMUSP00000069616\",\n    \"preferredName_A\": \"Tnf\",\n    \"preferredName_B\": \"Egr1\",\n    \"ncbiTaxonId\": \"10090\",\n    \"score\": 0.663,\n    \"nscore\": 0,\n    \"fscore\": 0,\n    \"pscore\": 0,\n    \"ascore\": 0.09,\n    \"escore\": 0.049,\n    \"dscore\": 0,\n    \"tscore\": 0.642\n  },\n  {\n    \"stringId_A\": \"10090.ENSMUSP00000025263\",\n    \"stringId_B\": \"10090.ENSMUSP00000059973\",\n    \"preferredName_A\": \"Tnf\",\n    \"preferredName_B\": \"Creb1\",\n    \"ncbiTaxonId\": \"10090\",\n    \"score\": 0.723,\n    \"nscore\": 0,\n    \"fscore\": 0,\n    \"pscore\": 0,\n    \"ascore\": 0.086,\n    \"escore\": 0,\n    \"dscore\": 0,\n    \"tscore\": 0.71\n  },\n  {\n    \"stringId_A\": \"10090.ENSMUSP00000025263\",\n    \"stringId_B\": \"10090.ENSMUSP00000064691\",\n    \"preferredName_A\": \"Tnf\",\n    \"preferredName_B\": \"Gfap\",\n    \"ncbiTaxonId\": \"10090\",\n    \"score\": 0.736,\n    \"nscore\": 0,\n    \"fscore\": 0,\n    \"pscore\": 0,\n    \"ascore\": 0.085,\n    \"escore\": 0.075,\n    \"dscore\": 0,\n    \"tscore\": 0.714\n  },\n  {\n    \"stringId_A\": \"10090.ENSMUSP00000025263\",\n    \"stringId_B\": \"10090.ENSMUSP00000111229\",\n    \"preferredName_A\": \"Tnf\",\n    \"preferredName_B\": \"Nr3c1\",\n    \"ncbiTaxonId\": \"10090\",\n    \"score\": 0.775,\n    \"nscore\": 0,\n    \"fscore\": 0,\n    \"pscore\": 0,\n    \"ascore\": 0.083,\n    \"escore\": 0,\n    \"dscore\": 0,\n    \"tscore\": 0.765\n  },\n  {\n    \"stringId_A\": \"10090.ENSMUSP00000025263\",\n    \"stringId_B\": \"10090.ENSMUSP00000057989\",\n    \"preferredName_A\": \"Tnf\",\n    \"preferredName_B\": \"Bdnf\",\n    \"ncbiTaxonId\": \"10090\",\n    \"score\": 0.786,\n    \"nscore\": 0,\n    \"fscore\": 0,\n    \"pscore\": 0,\n    \"ascore\": 0,\n    \"escore\": 0,\n    \"dscore\": 0,\n    \"tscore\": 0.786\n  },\n  {\n    \"stringId_A\": \"10090.ENSMUSP00000025263\",\n    \"stringId_B\": \"10090.ENSMUSP00000133709\",\n    \"preferredName_A\": \"Tnf\",\n    \"preferredName_B\": \"Aif1\",\n    \"ncbiTaxonId\": \"10090\",\n    \"score\": 0.844,\n    \"nscore\": 0,\n    \"fscore\": 0,\n    \"pscore\": 0,\n    \"ascore\": 0.128,\n    \"escore\": 0.059,\n    \"dscore\": 0,\n    \"tscore\": 0.825\n  },\n  {\n    \"stringId_A\": \"10090.ENSMUSP00000057989\",\n    \"stringId_B\": \"10090.ENSMUSP00000069616\",\n    \"preferredName_A\": \"Bdnf\",\n    \"preferredName_B\": \"Egr1\",\n    \"ncbiTaxonId\": \"10090\",\n    \"score\": 0.682,\n    \"nscore\": 0,\n    \"fscore\": 0,\n    \"pscore\": 0,\n    \"ascore\": 0,\n    \"escore\": 0,\n    \"dscore\": 0,\n    \"tscore\": 0.682\n  },\n  {\n    \"stringId_A\": \"10090.ENSMUSP00000057989\",\n    \"stringId_B\": \"10090.ENSMUSP00000111229\",\n    \"preferredName_A\": \"Bdnf\",\n    \"preferredName_B\": \"Nr3c1\",\n    \"ncbiTaxonId\": \"10090\",\n    \"score\": 0.723,\n    \"nscore\": 0,\n    \"fscore\": 0,\n    \"pscore\": 0,\n    \"ascore\": 0.051,\n    \"escore\": 0,\n    \"dscore\": 0,\n    \"tscore\": 0.72\n  },\n  {\n    \"stringId_A\": \"10090.ENSMUSP00000057989\",\n    \"stringId_B\": \"10090.ENSMUSP00000133709\",\n    \"preferredName_A\": \"Bdnf\",\n    \"preferredName_B\": \"Aif1\",\n    \"ncbiTaxonId\": \"10090\",\n    \"score\": 0.732,\n    \"nscore\": 0,\n    \"fscore\": 0,\n    \"pscore\": 0,\n    \"ascore\": 0,\n    \"escore\": 0,\n    \"dscore\": 0,\n    \"tscore\": 0.732\n  },\n  {\n    \"stringId_A\": \"10090.ENSMUSP00000057989\",\n    \"stringId_B\": \"10090.ENSMUSP00000064691\",\n    \"preferredName_A\": \"Bdnf\",\n    \"preferredName_B\": \"Gfap\",\n    \"ncbiTaxonId\": \"10090\",\n    \"score\": 0.795,\n    \"nscore\": 0,\n    \"fscore\": 0,\n    \"pscore\": 0,\n    \"ascore\": 0.047,\n    \"escore\": 0,\n    \"dscore\": 0,\n    \"tscore\": 0.794\n  },\n  {\n    \"stringId_A\": \"10090.ENSMUSP00000057989\",\n    \"stringId_B\": \"10090.ENSMUSP00000104229\",\n    \"preferredName_A\": \"Bdnf\",\n    \"preferredName_B\": \"Dlg4\",\n    \"ncbiTaxonId\": \"10090\",\n    \"score\": 0.799,\n    \"nscore\": 0,\n    \"fscore\": 0,\n    \"pscore\": 0,\n    \"ascore\": 0.046,\n    \"escore\": 0,\n    \"dscore\": 0,\n    \"tscore\": 0.798\n  },\n  {\n    \"stringId_A\": \"10090.ENSMUSP00000057989\",\n    \"stringId_B\": \"10090.ENSMUSP00000069429\",\n    \"preferredName_A\": \"Bdnf\",\n    \"preferredName_B\": \"Syp\",\n    \"ncbiTaxonId\": \"10090\",\n    \"score\": 0.85,\n    \"nscore\": 0,\n    \"fscore\": 0,\n    \"pscore\": 0,\n    \"ascore\": 0.057,\n    \"escore\": 0,\n    \"dscore\": 0,\n    \"tscore\": 0.847\n  },\n  {\n    \"stringId_A\": \"10090.ENSMUSP00000057989\",\n    \"stringId_B\": \"10090.ENSMUSP00000059973\",\n    \"preferredName_A\": \"Bdnf\",\n    \"preferredName_B\": \"Creb1\",\n    \"ncbiTaxonId\": \"10090\",\n    \"score\": 0.906,\n    \"nscore\": 0,\n    \"fscore\": 0,\n    \"pscore\": 0,\n    \"ascore\": 0,\n    \"escore\": 0,\n    \"dscore\": 0,\n    \"tscore\": 0.906\n  },\n  {\n    \"stringId_A\": \"10090.ENSMUSP00000059973\",\n    \"stringId_B\": \"10090.ENSMUSP00000133709\",\n    \"preferredName_A\": \"Creb1\",\n    \"preferredName_B\": \"Aif1\",\n    \"ncbiTaxonId\": \"10090\",\n    \"score\": 0.492,\n    \"nscore\": 0,\n    \"fscore\": 0,\n    \"pscore\": 0,\n    \"ascore\": 0.062,\n    \"escore\": 0,\n    \"dscore\": 0,\n    \"tscore\": 0.481\n  },\n  {\n    \"stringId_A\": \"10090.ENSMUSP00000059973\",\n    \"stringId_B\": \"10090.ENSMUSP00000082971\",\n    \"preferredName_A\": \"Creb1\",\n    \"preferredName_B\": \"Ncoa1\",\n    \"ncbiTaxonId\": \"10090\",\n    \"score\": 0.498,\n    \"nscore\": 0,\n    \"fscore\": 0,\n    \"pscore\": 0,\n    \"ascore\": 0.079,\n    \"escore\": 0,\n    \"dscore\": 0,\n    \"tscore\": 0.477\n  },\n  {\n    \"stringId_A\": \"10090.ENSMUSP00000059973\",\n    \"stringId_B\": \"10090.ENSMUSP00000064691\",\n    \"preferredName_A\": \"Creb1\",\n    \"preferredName_B\": \"Gfap\",\n    \"ncbiTaxonId\": \"10090\",\n    \"score\": 0.518,\n    \"nscore\": 0,\n    \"fscore\": 0,\n    \"pscore\": 0,\n    \"ascore\": 0,\n    \"escore\": 0,\n    \"dscore\": 0,\n    \"tscore\": 0.518\n  },\n  {\n    \"stringId_A\": \"10090.ENSMUSP00000059973\",\n    \"stringId_B\": \"10090.ENSMUSP00000069429\",\n    \"preferredName_A\": \"Creb1\",\n    \"preferredName_B\": \"Syp\",\n    \"ncbiTaxonId\": \"10090\",\n    \"score\": 0.626,\n    \"nscore\": 0,\n    \"fscore\": 0,\n    \"pscore\": 0,\n    \"ascore\": 0,\n    \"escore\": 0,\n    \"dscore\": 0,\n    \"tscore\": 0.626\n  },\n  {\n    \"stringId_A\": \"10090.ENSMUSP00000059973\",\n    \"stringId_B\": \"10090.ENSMUSP00000104229\",\n    \"preferredName_A\": \"Creb1\",\n    \"preferredName_B\": \"Dlg4\",\n    \"ncbiTaxonId\": \"10090\",\n    \"score\": 0.699,\n    \"nscore\": 0,\n    \"fscore\": 0,\n    \"pscore\": 0,\n    \"ascore\": 0,\n    \"escore\": 0,\n    \"dscore\": 0,\n    \"tscore\": 0.699\n  },\n  {\n    \"stringId_A\": \"10090.ENSMUSP00000059973\",\n    \"stringId_B\": \"10090.ENSMUSP00000111229\",\n    \"preferredName_A\": \"Creb1\",\n    \"preferredName_B\": \"Nr3c1\",\n    \"ncbiTaxonId\": \"10090\",\n    \"score\": 0.738,\n    \"nscore\": 0,\n    \"fscore\": 0,\n    \"pscore\": 0,\n    \"ascore\": 0.109,\n    \"escore\": 0.168,\n    \"dscore\": 0,\n    \"tscore\": 0.675\n  },\n  {\n    \"stringId_A\": \"10090.ENSMUSP00000059973\",\n    \"stringId_B\": \"10090.ENSMUSP00000069616\",\n    \"preferredName_A\": \"Creb1\",\n    \"preferredName_B\": \"Egr1\",\n    \"ncbiTaxonId\": \"10090\",\n    \"score\": 0.83,\n    \"nscore\": 0,\n    \"fscore\": 0,\n    \"pscore\": 0,\n    \"ascore\": 0.093,\n    \"escore\": 0.052,\n    \"dscore\": 0,\n    \"tscore\": 0.818\n  },\n  {\n    \"stringId_A\": \"10090.ENSMUSP00000064691\",\n    \"stringId_B\": \"10090.ENSMUSP00000069616\",\n    \"preferredName_A\": \"Gfap\",\n    \"preferredName_B\": \"Egr1\",\n    \"ncbiTaxonId\": \"10090\",\n    \"score\": 0.579,\n    \"nscore\": 0,\n    \"fscore\": 0,\n    \"pscore\": 0,\n    \"ascore\": 0,\n    \"escore\": 0.051,\n    \"dscore\": 0,\n    \"tscore\": 0.574\n  },\n  {\n    \"stringId_A\": \"10090.ENSMUSP00000064691\",\n    \"stringId_B\": \"10090.ENSMUSP00000104229\",\n    \"preferredName_A\": \"Gfap\",\n    \"preferredName_B\": \"Dlg4\",\n    \"ncbiTaxonId\": \"10090\",\n    \"score\": 0.721,\n    \"nscore\": 0,\n    \"fscore\": 0,\n    \"pscore\": 0,\n    \"ascore\": 0.115,\n    \"escore\": 0.041,\n    \"dscore\": 0,\n    \"tscore\": 0.698\n  },\n  {\n    \"stringId_A\": \"10090.ENSMUSP00000064691\",\n    \"stringId_B\": \"10090.ENSMUSP00000069429\",\n    \"preferredName_A\": \"Gfap\",\n    \"preferredName_B\": \"Syp\",\n    \"ncbiTaxonId\": \"10090\",\n    \"score\": 0.848,\n    \"nscore\": 0,\n    \"fscore\": 0,\n    \"pscore\": 0,\n    \"ascore\": 0.181,\n    \"escore\": 0,\n    \"dscore\": 0,\n    \"tscore\": 0.822\n  },\n  {\n    \"stringId_A\": \"10090.ENSMUSP00000064691\",\n    \"stringId_B\": \"10090.ENSMUSP00000133709\",\n    \"preferredName_A\": \"Gfap\",\n    \"preferredName_B\": \"Aif1\",\n    \"ncbiTaxonId\": \"10090\",\n    \"score\": 0.929,\n    \"nscore\": 0,\n    \"fscore\": 0,\n    \"pscore\": 0,\n    \"ascore\": 0.05,\n    \"escore\": 0,\n    \"dscore\": 0,\n    \"tscore\": 0.928\n  },\n  {\n    \"stringId_A\": \"10090.ENSMUSP00000069429\",\n    \"stringId_B\": \"10090.ENSMUSP00000133709\",\n    \"preferredName_A\": \"Syp\",\n    \"preferredName_B\": \"Aif1\",\n    \"ncbiTaxonId\": \"10090\",\n    \"score\": 0.747,\n    \"nscore\": 0,\n    \"fscore\": 0,\n    \"pscore\": 0,\n    \"ascore\": 0,\n    \"escore\": 0,\n    \"dscore\": 0,\n    \"tscore\": 0.747\n  },\n  {\n    \"stringId_A\": \"10090.ENSMUSP00000069429\",\n    \"stringId_B\": \"10090.ENSMUSP00000104229\",\n    \"preferredName_A\": \"Syp\",\n    \"preferredName_B\": \"Dlg4\",\n    \"ncbiTaxonId\": \"10090\",\n    \"score\": 0.914,\n    \"nscore\": 0,\n    \"fscore\": 0,\n    \"pscore\": 0,\n    \"ascore\": 0.137,\n    \"escore\": 0.088,\n    \"dscore\": 0,\n    \"tscore\": 0.9\n  },\n  {\n    \"stringId_A\": \"10090.ENSMUSP00000069616\",\n    \"stringId_B\": \"10090.ENSMUSP00000104229\",\n    \"preferredName_A\": \"Egr1\",\n    \"preferredName_B\": \"Dlg4\",\n    \"ncbiTaxonId\": \"10090\",\n    \"score\": 0.421,\n    \"nscore\": 0,\n    \"fscore\": 0,\n    \"pscore\": 0,\n    \"ascore\": 0,\n    \"escore\": 0.089,\n    \"dscore\": 0,\n    \"tscore\": 0.391\n  },\n  {\n    \"stringId_A\": \"10090.ENSMUSP00000069616\",\n    \"stringId_B\": \"10090.ENSMUSP00000111229\",\n    \"preferredName_A\": \"Egr1\",\n    \"preferredName_B\": \"Nr3c1\",\n    \"ncbiTaxonId\": \"10090\",\n    \"score\": 0.841,\n    \"nscore\": 0,\n    \"fscore\": 0,\n    \"pscore\": 0,\n    \"ascore\": 0.082,\n    \"escore\": 0.45,\n    \"dscore\": 0,\n    \"tscore\": 0.709\n  },\n  {\n    \"stringId_A\": \"10090.ENSMUSP00000082971\",\n    \"stringId_B\": \"10090.ENSMUSP00000111229\",\n    \"preferredName_A\": \"Ncoa1\",\n    \"preferredName_B\": \"Nr3c1\",\n    \"ncbiTaxonId\": \"10090\",\n    \"score\": 0.951,\n    \"nscore\": 0,\n    \"fscore\": 0,\n    \"pscore\": 0,\n    \"ascore\": 0.091,\n    \"escore\": 0.859,\n    \"dscore\": 0,\n    \"tscore\": 0.65\n  },\n  {\n    \"stringId_A\": \"10090.ENSMUSP00000104229\",\n    \"stringId_B\": \"10090.ENSMUSP00000133709\",\n    \"preferredName_A\": \"Dlg4\",\n    \"preferredName_B\": \"Aif1\",\n    \"ncbiTaxonId\": \"10090\",\n    \"score\": 0.811,\n    \"nscore\": 0,\n    \"fscore\": 0,\n    \"pscore\": 0,\n    \"ascore\": 0,\n    \"escore\": 0.097,\n    \"dscore\": 0,\n    \"tscore\": 0.8\n  }\n]\n\n\nNow let's identify hub genes by analyzing the connectivity:\n\n\nstring-mcp:get_ppi_enrichment\n\n\nRequest\n\n\n{\n  \"species\": 10090,\n  \"identifiers\": [\n    \"NCOA1\",\n    \"S100A6\",\n    \"S100A11\",\n    \"BDNF\",\n    \"CREB1\",\n    \"FOS\",\n    \"ARC\",\n    \"EGR1\",\n    \"NR3C1\",\n    \"SYP\",\n    \"DLG4\",\n    \"GFAP\",\n    \"AIF1\",\n    \"TNF\"\n  ],\n  \"required_score\": 400\n}\n\n\nResponse\n\n\n{\n  \"number_of_nodes\": 14,\n  \"number_of_edges\": 49,\n  \"average_node_degree\": 7.0,\n  \"local_clustering_coefficient\": 0.871,\n  \"expected_number_of_edges\": 9,\n  \"p_value\": 0.0\n}\n\n\nExcellent! The network shows significant enrichment (p-value = 0.0) with 49 edges vs only 9 expected by chance. Now let's perform functional enrichment analysis:\n\n\nstring-mcp:get_functional_enrichment\n\n\nRequest\n\n\n{\n  \"species\": 10090,\n  \"identifiers\": [\n    \"NCOA1\",\n    \"S100A6\",\n    \"S100A11\",\n    \"BDNF\",\n    \"CREB1\",\n    \"FOS\",\n    \"ARC\",\n    \"EGR1\",\n    \"NR3C1\",\n    \"SYP\",\n    \"DLG4\",\n    \"GFAP\",\n    \"AIF1\",\n    \"TNF\"\n  ]\n}\n\n\nResponse\n\n\n[\n  {\n    \"category\": \"COMPARTMENTS\",\n    \"term\": \"GOCC:0032279\",\n    \"number_of_genes\": 5,\n    \"number_of_genes_in_background\": 313,\n    \"ncbiTaxonId\": 10090,\n    \"inputGenes\": [\n      \"ARC\",\n      \"BDNF\",\n      \"SYP\",\n      \"DLG4\",\n      \"NR3C1\"\n    ],\n    \"preferredNames\": [\n      \"Arc\",\n      \"Bdnf\",\n      \"Syp\",\n      \"Dlg4\",\n      \"Nr3c1\"\n    ],\n    \"p_value\": 1.14e-06,\n    \"fdr\": 0.00088,\n    \"description\": \"Asymmetric synapse\"\n  },\n  {\n    \"category\": \"COMPARTMENTS\",\n    \"term\": \"GOCC:0120025\",\n    \"number_of_genes\": 9,\n    \"number_of_genes_in_background\": 1905,\n    \"ncbiTaxonId\": 10090,\n    \"inputGenes\": [\n      \"FOS\",\n      \"ARC\",\n      \"BDNF\",\n      \"CREB1\",\n      \"GFAP\",\n      \"SYP\",\n      \"DLG4\",\n      \"NR3C1\",\n      \"AIF1\"\n    ],\n    \"preferredNames\": [\n      \"Fos\",\n      \"Arc\",\n      \"Bdnf\",\n      \"Creb1\",\n      \"Gfap\",\n      \"Syp\",\n      \"Dlg4\",\n      \"Nr3c1\",\n      \"Aif1\"\n    ],\n    \"p_value\": 3.97e-07,\n    \"fdr\": 0.00088,\n    \"description\": \"Plasma membrane bounded cell projection\"\n  },\n  {\n    \"category\": \"COMPARTMENTS\",\n    \"term\": \"GOCC:0043005\",\n    \"number_of_genes\": 7,\n    \"number_of_genes_in_background\": 1122,\n    \"ncbiTaxonId\": 10090,\n    \"inputGenes\": [\n      \"FOS\",\n      \"ARC\",\n      \"BDNF\",\n      \"CREB1\",\n      \"SYP\",\n      \"DLG4\",\n      \"NR3C1\"\n    ],\n    \"preferredNames\": [\n      \"Fos\",\n      \"Arc\",\n      \"Bdnf\",\n      \"Creb1\",\n      \"Syp\",\n      \"Dlg4\",\n      \"Nr3c1\"\n    ],\n    \"p_value\": 2.4e-06,\n    \"fdr\": 0.001,\n    \"description\": \"Neuron projection\"\n  },\n  {\n    \"category\": \"COMPARTMENTS\",\n    \"term\": \"GOCC:0106033\",\n    \"number_of_genes\": 2,\n    \"number_of_genes_in_background\": 2,\n    \"ncbiTaxonId\": 10090,\n    \"inputGenes\": [\n      \"BDNF\",\n      \"DLG4\"\n    ],\n    \"preferredNames\": [\n      \"Bdnf\",\n      \"Dlg4\"\n    ],\n    \"p_value\": 2.28e-06,\n    \"fdr\": 0.001,\n    \"description\": \"Spine synapse\"\n  },\n  {\n    \"category\": \"COMPARTMENTS\",\n    \"term\": \"GOCC:0044309\",\n    \"number_of_genes\": 4,\n    \"number_of_genes_in_background\": 183,\n    \"ncbiTaxonId\": 10090,\n    \"inputGenes\": [\n      \"ARC\",\n      \"SYP\",\n      \"DLG4\",\n      \"NR3C1\"\n    ],\n    \"preferredNames\": [\n      \"Arc\",\n      \"Syp\",\n      \"Dlg4\",\n      \"Nr3c1\"\n    ],\n    \"p_value\": 4.86e-06,\n    \"fdr\": 0.0015,\n    \"description\": \"Neuron spine\"\n  },\n  {\n    \"category\": \"COMPARTMENTS\",\n    \"term\": \"GOCC:0005737\",\n    \"number_of_genes\": 13,\n    \"number_of_genes_in_background\": 7282,\n    \"ncbiTaxonId\": 10090,\n    \"inputGenes\": [\n      \"S100A6\",\n      \"FOS\",\n      \"ARC\",\n      \"TNF\",\n      \"S100A11\",\n      \"BDNF\",\n      \"CREB1\",\n      \"GFAP\",\n      \"SYP\",\n      \"NCOA1\",\n      \"DLG4\",\n      \"NR3C1\",\n      \"AIF1\"\n    ],\n    \"preferredNames\": [\n      \"S100a6\",\n      \"Fos\",\n      \"Arc\",\n      \"Tnf\",\n      \"S100a11\",\n      \"Bdnf\",\n      \"Creb1\",\n      \"Gfap\",\n      \"Syp\",\n      \"Ncoa1\",\n      \"Dlg4\",\n      \"Nr3c1\",\n      \"Aif1\"\n    ],\n    \"p_value\": 6.13e-06,\n    \"fdr\": 0.0017,\n    \"description\": \"Cytoplasm\"\n  },\n  {\n    \"category\": \"COMPARTMENTS\",\n    \"term\": \"GOCC:0043227\",\n    \"number_of_genes\": 13,\n    \"number_of_genes_in_background\": 8117,\n    \"ncbiTaxonId\": 10090,\n    \"inputGenes\": [\n      \"S100A6\",\n      \"FOS\",\n      \"ARC\",\n      \"TNF\",\n      \"BDNF\",\n      \"CREB1\",\n      \"GFAP\",\n      \"SYP\",\n      \"EGR1\",\n      \"NCOA1\",\n      \"DLG4\",\n      \"NR3C1\",\n      \"AIF1\"\n    ],\n    \"preferredNames\": [\n      \"S100a6\",\n      \"Fos\",\n      \"Arc\",\n      \"Tnf\",\n      \"Bdnf\",\n      \"Creb1\",\n      \"Gfap\",\n      \"Syp\",\n      \"Egr1\",\n      \"Ncoa1\",\n      \"Dlg4\",\n      \"Nr3c1\",\n      \"Aif1\"\n    ],\n    \"p_value\": 2.38e-05,\n    \"fdr\": 0.0058,\n    \"description\": \"Membrane-bounded organelle\"\n  },\n  {\n    \"category\": \"COMPARTMENTS\",\n    \"term\": \"GOCC:0005654\",\n    \"number_of_genes\": 6,\n    \"number_of_genes_in_background\": 1087,\n    \"ncbiTaxonId\": 10090,\n    \"inputGenes\": [\n      \"FOS\",\n      \"BDNF\",\n      \"CREB1\",\n      \"EGR1\",\n      \"NCOA1\",\n      \"NR3C1\"\n    ],\n    \"preferredNames\": [\n      \"Fos\",\n      \"Bdnf\",\n      \"Creb1\",\n      \"Egr1\",\n      \"Ncoa1\",\n      \"Nr3c1\"\n    ],\n    \"p_value\": 3.28e-05,\n    \"fdr\": 0.0072,\n    \"description\": \"Nucleoplasm\"\n  },\n  {\n    \"category\": \"COMPARTMENTS\",\n    \"term\": \"GOCC:0014069\",\n    \"number_of_genes\": 4,\n    \"number_of_genes_in_background\": 305,\n    \"ncbiTaxonId\": 10090,\n    \"inputGenes\": [\n      \"ARC\",\n      \"SYP\",\n      \"DLG4\",\n      \"NR3C1\"\n    ],\n    \"preferredNames\": [\n      \"Arc\",\n      \"Syp\",\n      \"Dlg4\",\n      \"Nr3c1\"\n    ],\n    \"p_value\": 3.51e-05,\n    \"fdr\": 0.0072,\n    \"description\": \"Postsynaptic density\"\n  },\n  {\n    \"category\": \"COMPARTMENTS\",\n    \"term\": \"GOCC:0043228\",\n    \"number_of_genes\": 9,\n    \"number_of_genes_in_background\": 3373,\n    \"ncbiTaxonId\": 10090,\n    \"inputGenes\": [\n      \"ARC\",\n      \"TNF\",\n      \"CREB1\",\n      \"GFAP\",\n      \"EGR1\",\n      \"NCOA1\",\n      \"DLG4\",\n      \"NR3C1\",\n      \"AIF1\"\n    ],\n    \"preferredNames\": [\n      \"Arc\",\n      \"Tnf\",\n      \"Creb1\",\n      \"Gfap\",\n      \"Egr1\",\n      \"Ncoa1\",\n      \"Dlg4\",\n      \"Nr3c1\",\n      \"Aif1\"\n    ],\n    \"p_value\": 4.79e-05,\n    \"fdr\": 0.0088,\n    \"description\": \"Non-membrane-bounded organelle\"\n  },\n  {\n    \"category\": \"COMPARTMENTS\",\n    \"term\": \"GOCC:0005622\",\n    \"number_of_genes\": 14,\n    \"number_of_genes_in_background\": 10948,\n    \"ncbiTaxonId\": 10090,\n    \"inputGenes\": [\n      \"S100A6\",\n      \"FOS\",\n      \"ARC\",\n      \"TNF\",\n      \"S100A11\",\n      \"BDNF\",\n      \"CREB1\",\n      \"GFAP\",\n      \"SYP\",\n      \"EGR1\",\n      \"NCOA1\",\n      \"DLG4\",\n      \"NR3C1\",\n      \"AIF1\"\n    ],\n    \"preferredNames\": [\n      \"S100a6\",\n      \"Fos\",\n      \"Arc\",\n      \"Tnf\",\n      \"S100a11\",\n      \"Bdnf\",\n      \"Creb1\",\n      \"Gfap\",\n      \"Syp\",\n      \"Egr1\",\n      \"Ncoa1\",\n      \"Dlg4\",\n      \"Nr3c1\",\n      \"Aif1\"\n    ],\n    \"p_value\": 6.36e-05,\n    \"fdr\": 0.01,\n    \"description\": \"Intracellular\"\n  },\n  {\n    \"category\": \"COMPARTMENTS\",\n    \"term\": \"GOCC:0045098\",\n    \"number_of_genes\": 2,\n    \"number_of_genes_in_background\": 17,\n    \"ncbiTaxonId\": 10090,\n    \"inputGenes\": [\n      \"GFAP\",\n      \"AIF1\"\n    ],\n    \"preferredNames\": [\n      \"Gfap\",\n      \"Aif1\"\n    ],\n    \"p_value\": 6.48e-05,\n    \"fdr\": 0.01,\n    \"description\": \"Type III intermediate filament\"\n  },\n  {\n    \"category\": \"COMPARTMENTS\",\n    \"term\": \"GOCC:0036477\",\n    \"number_of_genes\": 5,\n    \"number_of_genes_in_background\": 758,\n    \"ncbiTaxonId\": 10090,\n    \"inputGenes\": [\n      \"ARC\",\n      \"BDNF\",\n      \"DLG4\",\n      \"NR3C1\",\n      \"AIF1\"\n    ],\n    \"preferredNames\": [\n      \"Arc\",\n      \"Bdnf\",\n      \"Dlg4\",\n      \"Nr3c1\",\n      \"Aif1\"\n    ],\n    \"p_value\": 7.88e-05,\n    \"fdr\": 0.0106,\n    \"description\": \"Somatodendritic compartment\"\n  },\n  {\n    \"category\": \"COMPARTMENTS\",\n    \"term\": \"GOCC:0043229\",\n    \"number_of_genes\": 13,\n    \"number_of_genes_in_background\": 8917,\n    \"ncbiTaxonId\": 10090,\n    \"inputGenes\": [\n      \"S100A6\",\n      \"FOS\",\n      \"ARC\",\n      \"TNF\",\n      \"BDNF\",\n      \"CREB1\",\n      \"GFAP\",\n      \"SYP\",\n      \"EGR1\",\n      \"NCOA1\",\n      \"DLG4\",\n      \"NR3C1\",\n      \"AIF1\"\n    ],\n    \"preferredNames\": [\n      \"S100a6\",\n      \"Fos\",\n      \"Arc\",\n      \"Tnf\",\n      \"Bdnf\",\n      \"Creb1\",\n      \"Gfap\",\n      \"Syp\",\n      \"Egr1\",\n      \"Ncoa1\",\n      \"Dlg4\",\n      \"Nr3c1\",\n      \"Aif1\"\n    ],\n    \"p_value\": 7.66e-05,\n    \"fdr\": 0.0106,\n    \"description\": \"Intracellular organelle\"\n  },\n  {\n    \"category\": \"COMPARTMENTS\",\n    \"term\": \"GOCC:0043231\",\n    \"number_of_genes\": 12,\n    \"number_of_genes_in_background\": 7393,\n    \"ncbiTaxonId\": 10090,\n    \"inputGenes\": [\n      \"S100A6\",\n      \"FOS\",\n      \"TNF\",\n      \"BDNF\",\n      \"CREB1\",\n      \"GFAP\",\n      \"SYP\",\n      \"EGR1\",\n      \"NCOA1\",\n      \"DLG4\",\n      \"NR3C1\",\n      \"AIF1\"\n    ],\n    \"preferredNames\": [\n      \"S100a6\",\n      \"Fos\",\n      \"Tnf\",\n      \"Bdnf\",\n      \"Creb1\",\n      \"Gfap\",\n      \"Syp\",\n      \"Egr1\",\n      \"Ncoa1\",\n      \"Dlg4\",\n      \"Nr3c1\",\n      \"Aif1\"\n    ],\n    \"p_value\": 9.81e-05,\n    \"fdr\": 0.012,\n    \"description\": \"Intracellular membrane-bounded organelle\"\n  },\n  {\n    \"category\": \"COMPARTMENTS\",\n    \"term\": \"GOCC:0098562\",\n    \"number_of_genes\": 3,\n    \"number_of_genes_in_background\": 148,\n    \"ncbiTaxonId\": 10090,\n    \"inputGenes\": [\n      \"S100A6\",\n      \"GFAP\",\n      \"DLG4\"\n    ],\n    \"preferredNames\": [\n      \"S100a6\",\n      \"Gfap\",\n      \"Dlg4\"\n    ],\n    \"p_value\": 0.00011,\n    \"fdr\": 0.0129,\n    \"description\": \"Cytoplasmic side of membrane\"\n  },\n  {\n    \"category\": \"COMPARTMENTS\",\n    \"term\": \"GOCC:0001891\",\n    \"number_of_genes\": 2,\n    \"number_of_genes_in_background\": 26,\n    \"ncbiTaxonId\": 10090,\n    \"inputGenes\": [\n      \"TNF\",\n      \"AIF1\"\n    ],\n    \"preferredNames\": [\n      \"Tnf\",\n      \"Aif1\"\n    ],\n    \"p_value\": 0.00014,\n    \"fdr\": 0.0152,\n    \"description\": \"Phagocytic cup\"\n  },\n  {\n    \"category\": \"COMPARTMENTS\",\n    \"term\": \"GOCC:0098552\",\n    \"number_of_genes\": 4,\n    \"number_of_genes_in_background\": 450,\n    \"ncbiTaxonId\": 10090,\n    \"inputGenes\": [\n      \"S100A6\",\n      \"TNF\",\n      \"GFAP\",\n      \"DLG4\"\n    ],\n    \"preferredNames\": [\n      \"S100a6\",\n      \"Tnf\",\n      \"Gfap\",\n      \"Dlg4\"\n    ],\n    \"p_value\": 0.00016,\n    \"fdr\": 0.0156,\n    \"description\": \"Side of membrane\"\n  },\n  {\n    \"category\": \"COMPARTMENTS\",\n    \"term\": \"GOCC:0043197\",\n    \"number_of_genes\": 3,\n    \"number_of_genes_in_background\": 177,\n    \"ncbiTaxonId\": 10090,\n    \"inputGenes\": [\n      \"ARC\",\n      \"DLG4\",\n      \"NR3C1\"\n    ],\n    \"preferredNames\": [\n      \"Arc\",\n      \"Dlg4\",\n      \"Nr3c1\"\n    ],\n    \"p_value\": 0.00019,\n    \"fdr\": 0.018,\n    \"description\": \"Dendritic spine\"\n  },\n  {\n    \"category\": \"COMPARTMENTS\",\n    \"term\": \"GOCC:0008021\",\n    \"number_of_genes\": 3,\n    \"number_of_genes_in_background\": 194,\n    \"ncbiTaxonId\": 10090,\n    \"inputGenes\": [\n      \"BDNF\",\n      \"SYP\",\n      \"DLG4\"\n    ],\n    \"preferredNames\": [\n      \"Bdnf\",\n      \"Syp\",\n      \"Dlg4\"\n    ],\n    \"p_value\": 0.00024,\n    \"fdr\": 0.0222,\n    \"description\": \"Synaptic vesicle\"\n  },\n  {\n    \"category\": \"COMPARTMENTS\",\n    \"term\": \"GOCC:0016020\",\n    \"number_of_genes\": 10,\n    \"number_of_genes_in_background\": 5247,\n    \"ncbiTaxonId\": 10090,\n    \"inputGenes\": [\n      \"S100A6\",\n      \"FOS\",\n      \"ARC\",\n      \"TNF\",\n      \"BDNF\",\n      \"GFAP\",\n      \"SYP\",\n      \"DLG4\",\n      \"NR3C1\",\n      \"AIF1\"\n    ],\n    \"preferredNames\": [\n      \"S100a6\",\n      \"Fos\",\n      \"Arc\",\n      \"Tnf\",\n      \"Bdnf\",\n      \"Gfap\",\n      \"Syp\",\n      \"Dlg4\",\n      \"Nr3c1\",\n      \"Aif1\"\n    ],\n    \"p_value\": 0.00024,\n    \"fdr\": 0.0222,\n    \"description\": \"Membrane\"\n  },\n  {\n    \"category\": \"COMPARTMENTS\",\n    \"term\": \"GOCC:0044306\",\n    \"number_of_genes\": 3,\n    \"number_of_genes_in_background\": 198,\n    \"ncbiTaxonId\": 10090,\n    \"inputGenes\": [\n      \"BDNF\",\n      \"SYP\",\n      \"DLG4\"\n    ],\n    \"preferredNames\": [\n      \"Bdnf\",\n      \"Syp\",\n      \"Dlg4\"\n    ],\n    \"p_value\": 0.00026,\n    \"fdr\": 0.0222,\n    \"description\": \"Neuron projection terminus\"\n  },\n  {\n    \"category\": \"COMPARTMENTS\",\n    \"term\": \"GOCC:0030425\",\n    \"number_of_genes\": 4,\n    \"number_of_genes_in_background\": 536,\n    \"ncbiTaxonId\": 10090,\n    \"inputGenes\": [\n      \"ARC\",\n      \"BDNF\",\n      \"DLG4\",\n      \"NR3C1\"\n    ],\n    \"preferredNames\": [\n      \"Arc\",\n      \"Bdnf\",\n      \"Dlg4\",\n      \"Nr3c1\"\n    ],\n    \"p_value\": 0.0003,\n    \"fdr\": 0.0241,\n    \"description\": \"Dendrite\"\n  },\n  {\n    \"category\": \"COMPARTMENTS\",\n    \"term\": \"GOCC:0043232\",\n    \"number_of_genes\": 8,\n    \"number_of_genes_in_background\": 3336,\n    \"ncbiTaxonId\": 10090,\n    \"inputGenes\": [\n      \"ARC\",\n      \"CREB1\",\n      \"GFAP\",\n      \"EGR1\",\n      \"NCOA1\",\n      \"DLG4\",\n      \"NR3C1\",\n      \"AIF1\"\n    ],\n    \"preferredNames\": [\n      \"Arc\",\n      \"Creb1\",\n      \"Gfap\",\n      \"Egr1\",\n      \"Ncoa1\",\n      \"Dlg4\",\n      \"Nr3c1\",\n      \"Aif1\"\n    ],\n    \"p_value\": 0.00038,\n    \"fdr\": 0.0253,\n    \"description\": \"Intracellular non-membrane-bounded organelle\"\n  },\n  {\n    \"category\": \"COMPARTMENTS\",\n    \"term\": \"GOCC:0099503\",\n    \"number_of_genes\": 4,\n    \"number_of_genes_in_background\": 561,\n    \"ncbiTaxonId\": 10090,\n    \"inputGenes\": [\n      \"TNF\",\n      \"BDNF\",\n      \"SYP\",\n      \"DLG4\"\n    ],\n    \"preferredNames\": [\n      \"Tnf\",\n      \"Bdnf\",\n      \"Syp\",\n      \"Dlg4\"\n    ],\n    \"p_value\": 0.00036,\n    \"fdr\": 0.0253,\n    \"description\": \"Secretory vesicle\"\n  },\n  {\n    \"category\": \"COMPARTMENTS\",\n    \"term\": \"GOCC:0120111\",\n    \"number_of_genes\": 2,\n    \"number_of_genes_in_background\": 42,\n    \"ncbiTaxonId\": 10090,\n    \"inputGenes\": [\n      \"ARC\",\n      \"DLG4\"\n    ],\n    \"preferredNames\": [\n      \"Arc\",\n      \"Dlg4\"\n    ],\n    \"p_value\": 0.00036,\n    \"fdr\": 0.0253,\n    \"description\": \"Neuron projection cytoplasm\"\n  },\n  {\n    \"category\": \"COMPARTMENTS\",\n    \"term\": \"GOCC:0030424\",\n    \"number_of_genes\": 4,\n    \"number_of_genes_in_background\": 593,\n    \"ncbiTaxonId\": 10090,\n    \"inputGenes\": [\n      \"BDNF\",\n      \"CREB1\",\n      \"SYP\",\n      \"DLG4\"\n    ],\n    \"preferredNames\": [\n      \"Bdnf\",\n      \"Creb1\",\n      \"Syp\",\n      \"Dlg4\"\n    ],\n    \"p_value\": 0.00044,\n    \"fdr\": 0.028,\n    \"description\": \"Axon\"\n  },\n  {\n    \"category\": \"COMPARTMENTS\",\n    \"term\": \"GOCC:0097386\",\n    \"number_of_genes\": 2,\n    \"number_of_genes_in_background\": 49,\n    \"ncbiTaxonId\": 10090,\n    \"inputGenes\": [\n      \"GFAP\",\n      \"AIF1\"\n    ],\n    \"preferredNames\": [\n      \"Gfap\",\n      \"Aif1\"\n    ],\n    \"p_value\": 0.00048,\n    \"fdr\": 0.0285,\n    \"description\": \"Glial cell projection\"\n  },\n  {\n    \"category\": \"COMPARTMENTS\",\n    \"term\": \"GOCC:0098978\",\n    \"number_of_genes\": 3,\n    \"number_of_genes_in_background\": 261,\n    \"ncbiTaxonId\": 10090,\n    \"inputGenes\": [\n      \"ARC\",\n      \"DLG4\",\n      \"NR3C1\"\n    ],\n    \"preferredNames\": [\n      \"Arc\",\n      \"Dlg4\",\n      \"Nr3c1\"\n    ],\n    \"p_value\": 0.00057,\n    \"fdr\": 0.0334,\n    \"description\": \"Glutamatergic synapse\"\n  },\n  {\n    \"category\": \"COMPARTMENTS\",\n    \"term\": \"GOCC:0012505\",\n    \"number_of_genes\": 7,\n    \"number_of_genes_in_background\": 2671,\n    \"ncbiTaxonId\": 10090,\n    \"inputGenes\": [\n      \"S100A6\",\n      \"FOS\",\n      \"ARC\",\n      \"TNF\",\n      \"BDNF\",\n      \"SYP\",\n      \"DLG4\"\n    ],\n    \"preferredNames\": [\n      \"S100a6\",\n      \"Fos\",\n      \"Arc\",\n      \"Tnf\",\n      \"Bdnf\",\n      \"Syp\",\n      \"Dlg4\"\n    ],\n    \"p_value\": 0.00064,\n    \"fdr\": 0.0364,\n    \"description\": \"Endomembrane system\"\n  },\n  {\n    \"category\": \"Process\",\n    \"term\": \"GO:0048167\",\n    \"number_of_genes\": 8,\n    \"number_of_genes_in_background\": 239,\n    \"ncbiTaxonId\": 10090,\n    \"inputGenes\": [\n      \"ARC\",\n      \"BDNF\",\n      \"CREB1\",\n      \"GFAP\",\n      \"SYP\",\n      \"EGR1\",\n      \"DLG4\",\n      \"NR3C1\"\n    ],\n    \"preferredNames\": [\n      \"Arc\",\n      \"Bdnf\",\n      \"Creb1\",\n      \"Gfap\",\n      \"Syp\",\n      \"Egr1\",\n      \"Dlg4\",\n      \"Nr3c1\"\n    ],\n    \"p_value\": 6.73e-13,\n    \"fdr\": 1.07e-08,\n    \"description\": \"Regulation of synaptic plasticity\"\n  },\n  {\n    \"category\": \"Process\",\n    \"term\": \"GO:0050804\",\n    \"number_of_genes\": 9,\n    \"number_of_genes_in_background\": 541,\n    \"ncbiTaxonId\": 10090,\n    \"inputGenes\": [\n      \"ARC\",\n      \"TNF\",\n      \"BDNF\",\n      \"CREB1\",\n      \"GFAP\",\n      \"SYP\",\n      \"EGR1\",\n      \"DLG4\",\n      \"NR3C1\"\n    ],\n    \"preferredNames\": [\n      \"Arc\",\n      \"Tnf\",\n      \"Bdnf\",\n      \"Creb1\",\n      \"Gfap\",\n      \"Syp\",\n      \"Egr1\",\n      \"Dlg4\",\n      \"Nr3c1\"\n    ],\n    \"p_value\": 6.79e-12,\n    \"fdr\": 5.38e-08,\n    \"description\": \"Modulation of chemical synaptic transmission\"\n  },\n  {\n    \"category\": \"Process\",\n    \"term\": \"GO:0048168\",\n    \"number_of_genes\": 5,\n    \"number_of_genes_in_background\": 74,\n    \"ncbiTaxonId\": 10090,\n    \"inputGenes\": [\n      \"ARC\",\n      \"BDNF\",\n      \"SYP\",\n      \"EGR1\",\n      \"DLG4\"\n    ],\n    \"preferredNames\": [\n      \"Arc\",\n      \"Bdnf\",\n      \"Syp\",\n      \"Egr1\",\n      \"Dlg4\"\n    ],\n    \"p_value\": 1.06e-09,\n    \"fdr\": 4.2e-06,\n    \"description\": \"Regulation of neuronal synaptic plasticity\"\n  },\n  {\n    \"category\": \"Process\",\n    \"term\": \"GO:0007610\",\n    \"number_of_genes\": 8,\n    \"number_of_genes_in_background\": 747,\n    \"ncbiTaxonId\": 10090,\n    \"inputGenes\": [\n      \"FOS\",\n      \"ARC\",\n      \"BDNF\",\n      \"CREB1\",\n      \"EGR1\",\n      \"NCOA1\",\n      \"DLG4\",\n      \"NR3C1\"\n    ],\n    \"preferredNames\": [\n      \"Fos\",\n      \"Arc\",\n      \"Bdnf\",\n      \"Creb1\",\n      \"Egr1\",\n      \"Ncoa1\",\n      \"Dlg4\",\n      \"Nr3c1\"\n    ],\n    \"p_value\": 4.89e-09,\n    \"fdr\": 1.55e-05,\n    \"description\": \"Behavior\"\n  },\n  {\n    \"category\": \"Process\",\n    \"term\": \"GO:0048169\",\n    \"number_of_genes\": 4,\n    \"number_of_genes_in_background\": 36,\n    \"ncbiTaxonId\": 10090,\n    \"inputGenes\": [\n      \"BDNF\",\n      \"SYP\",\n      \"EGR1\",\n      \"DLG4\"\n    ],\n    \"preferredNames\": [\n      \"Bdnf\",\n      \"Syp\",\n      \"Egr1\",\n      \"Dlg4\"\n    ],\n    \"p_value\": 9.5e-09,\n    \"fdr\": 2.51e-05,\n    \"description\": \"Regulation of long-term neuronal synaptic plasticity\"\n  },\n  {\n    \"category\": \"Process\",\n    \"term\": \"GO:0014070\",\n    \"number_of_genes\": 8,\n    \"number_of_genes_in_background\": 1008,\n    \"ncbiTaxonId\": 10090,\n    \"inputGenes\": [\n      \"FOS\",\n      \"TNF\",\n      \"BDNF\",\n      \"CREB1\",\n      \"EGR1\",\n      \"NCOA1\",\n      \"DLG4\",\n      \"NR3C1\"\n    ],\n    \"preferredNames\": [\n      \"Fos\",\n      \"Tnf\",\n      \"Bdnf\",\n      \"Creb1\",\n      \"Egr1\",\n      \"Ncoa1\",\n      \"Dlg4\",\n      \"Nr3c1\"\n    ],\n    \"p_value\": 4.97e-08,\n    \"fdr\": 0.00011,\n    \"description\": \"Response to organic cyclic compound\"\n  },\n  {\n    \"category\": \"Process\",\n    \"term\": \"GO:1901214\",\n    \"number_of_genes\": 6,\n    \"number_of_genes_in_background\": 402,\n    \"ncbiTaxonId\": 10090,\n    \"inputGenes\": [\n      \"FOS\",\n      \"TNF\",\n      \"BDNF\",\n      \"CREB1\",\n      \"EGR1\",\n      \"NR3C1\"\n    ],\n    \"preferredNames\": [\n      \"Fos\",\n      \"Tnf\",\n      \"Bdnf\",\n      \"Creb1\",\n      \"Egr1\",\n      \"Nr3c1\"\n    ],\n    \"p_value\": 1.08e-07,\n    \"fdr\": 0.00021,\n    \"description\": \"Regulation of neuron death\"\n  },\n  {\n    \"category\": \"Process\",\n    \"term\": \"GO:1902895\",\n    \"number_of_genes\": 4,\n    \"number_of_genes_in_background\": 72,\n    \"ncbiTaxonId\": 10090,\n    \"inputGenes\": [\n      \"FOS\",\n      \"TNF\",\n      \"EGR1\",\n      \"NR3C1\"\n    ],\n    \"preferredNames\": [\n      \"Fos\",\n      \"Tnf\",\n      \"Egr1\",\n      \"Nr3c1\"\n    ],\n    \"p_value\": 1.32e-07,\n    \"fdr\": 0.00023,\n    \"description\": \"Positive regulation of miRNA transcription\"\n  },\n  {\n    \"category\": \"Process\",\n    \"term\": \"GO:0051240\",\n    \"number_of_genes\": 9,\n    \"number_of_genes_in_background\": 1733,\n    \"ncbiTaxonId\": 10090,\n    \"inputGenes\": [\n      \"FOS\",\n      \"TNF\",\n      \"BDNF\",\n      \"CREB1\",\n      \"GFAP\",\n      \"EGR1\",\n      \"NCOA1\",\n      \"NR3C1\",\n      \"AIF1\"\n    ],\n    \"preferredNames\": [\n      \"Fos\",\n      \"Tnf\",\n      \"Bdnf\",\n      \"Creb1\",\n      \"Gfap\",\n      \"Egr1\",\n      \"Ncoa1\",\n      \"Nr3c1\",\n      \"Aif1\"\n    ],\n    \"p_value\": 1.76e-07,\n    \"fdr\": 0.00028,\n    \"description\": \"Positive regulation of multicellular organismal process\"\n  },\n  {\n    \"category\": \"Process\",\n    \"term\": \"GO:0070887\",\n    \"number_of_genes\": 10,\n    \"number_of_genes_in_background\": 2827,\n    \"ncbiTaxonId\": 10090,\n    \"inputGenes\": [\n      \"FOS\",\n      \"TNF\",\n      \"BDNF\",\n      \"CREB1\",\n      \"SYP\",\n      \"EGR1\",\n      \"NCOA1\",\n      \"DLG4\",\n      \"NR3C1\",\n      \"AIF1\"\n    ],\n    \"preferredNames\": [\n      \"Fos\",\n      \"Tnf\",\n      \"Bdnf\",\n      \"Creb1\",\n      \"Syp\",\n      \"Egr1\",\n      \"Ncoa1\",\n      \"Dlg4\",\n      \"Nr3c1\",\n      \"Aif1\"\n    ],\n    \"p_value\": 8.14e-07,\n    \"fdr\": 0.00092,\n    \"description\": \"Cellular response to chemical stimulus\"\n  },\n  {\n    \"category\": \"Process\",\n    \"term\": \"GO:0045597\",\n    \"number_of_genes\": 7,\n    \"number_of_genes_in_background\": 1007,\n    \"ncbiTaxonId\": 10090,\n    \"inputGenes\": [\n      \"FOS\",\n      \"TNF\",\n      \"BDNF\",\n      \"CREB1\",\n      \"GFAP\",\n      \"NCOA1\",\n      \"NR3C1\"\n    ],\n    \"preferredNames\": [\n      \"Fos\",\n      \"Tnf\",\n      \"Bdnf\",\n      \"Creb1\",\n      \"Gfap\",\n      \"Ncoa1\",\n      \"Nr3c1\"\n    ],\n    \"p_value\": 1.17e-06,\n    \"fdr\": 0.0012,\n    \"description\": \"Positive regulation of cell differentiation\"\n  },\n  {\n    \"category\": \"Process\",\n    \"term\": \"GO:0051094\",\n    \"number_of_genes\": 8,\n    \"number_of_genes_in_background\": 1529,\n    \"ncbiTaxonId\": 10090,\n    \"inputGenes\": [\n      \"FOS\",\n      \"TNF\",\n      \"BDNF\",\n      \"CREB1\",\n      \"GFAP\",\n      \"NCOA1\",\n      \"DLG4\",\n      \"NR3C1\"\n    ],\n    \"preferredNames\": [\n      \"Fos\",\n      \"Tnf\",\n      \"Bdnf\",\n      \"Creb1\",\n      \"Gfap\",\n      \"Ncoa1\",\n      \"Dlg4\",\n      \"Nr3c1\"\n    ],\n    \"p_value\": 1.2e-06,\n    \"fdr\": 0.0012,\n    \"description\": \"Positive regulation of developmental process\"\n  },\n  {\n    \"category\": \"Process\",\n    \"term\": \"GO:0071310\",\n    \"number_of_genes\": 9,\n    \"number_of_genes_in_background\": 2191,\n    \"ncbiTaxonId\": 10090,\n    \"inputGenes\": [\n      \"FOS\",\n      \"TNF\",\n      \"BDNF\",\n      \"CREB1\",\n      \"SYP\",\n      \"EGR1\",\n      \"NCOA1\",\n      \"NR3C1\",\n      \"AIF1\"\n    ],\n    \"preferredNames\": [\n      \"Fos\",\n      \"Tnf\",\n      \"Bdnf\",\n      \"Creb1\",\n      \"Syp\",\n      \"Egr1\",\n      \"Ncoa1\",\n      \"Nr3c1\",\n      \"Aif1\"\n    ],\n    \"p_value\": 1.31e-06,\n    \"fdr\": 0.0012,\n    \"description\": \"Cellular response to organic substance\"\n  },\n  {\n    \"category\": \"Process\",\n    \"term\": \"GO:1901216\",\n    \"number_of_genes\": 4,\n    \"number_of_genes_in_background\": 134,\n    \"ncbiTaxonId\": 10090,\n    \"inputGenes\": [\n      \"FOS\",\n      \"TNF\",\n      \"EGR1\",\n      \"NR3C1\"\n    ],\n    \"preferredNames\": [\n      \"Fos\",\n      \"Tnf\",\n      \"Egr1\",\n      \"Nr3c1\"\n    ],\n    \"p_value\": 1.45e-06,\n    \"fdr\": 0.0013,\n    \"description\": \"Positive regulation of neuron death\"\n  },\n  {\n    \"category\": \"Process\",\n    \"term\": \"GO:0007611\",\n    \"number_of_genes\": 5,\n    \"number_of_genes_in_background\": 337,\n    \"ncbiTaxonId\": 10090,\n    \"inputGenes\": [\n      \"FOS\",\n      \"ARC\",\n      \"BDNF\",\n      \"CREB1\",\n      \"EGR1\"\n    ],\n    \"preferredNames\": [\n      \"Fos\",\n      \"Arc\",\n      \"Bdnf\",\n      \"Creb1\",\n      \"Egr1\"\n    ],\n    \"p_value\": 1.63e-06,\n    \"fdr\": 0.0014,\n    \"description\": \"Learning or memory\"\n  },\n  {\n    \"category\": \"Process\",\n    \"term\": \"GO:0045672\",\n    \"number_of_genes\": 3,\n    \"number_of_genes_in_background\": 36,\n    \"ncbiTaxonId\": 10090,\n    \"inputGenes\": [\n      \"FOS\",\n      \"TNF\",\n      \"CREB1\"\n    ],\n    \"preferredNames\": [\n      \"Fos\",\n      \"Tnf\",\n      \"Creb1\"\n    ],\n    \"p_value\": 1.89e-06,\n    \"fdr\": 0.0014,\n    \"description\": \"Positive regulation of osteoclast differentiation\"\n  },\n  {\n    \"category\": \"Process\",\n    \"term\": \"GO:0051239\",\n    \"number_of_genes\": 10,\n    \"number_of_genes_in_background\": 3060,\n    \"ncbiTaxonId\": 10090,\n    \"inputGenes\": [\n      \"FOS\",\n      \"TNF\",\n      \"BDNF\",\n      \"CREB1\",\n      \"GFAP\",\n      \"EGR1\",\n      \"NCOA1\",\n      \"DLG4\",\n      \"NR3C1\",\n      \"AIF1\"\n    ],\n    \"preferredNames\": [\n      \"Fos\",\n      \"Tnf\",\n      \"Bdnf\",\n      \"Creb1\",\n      \"Gfap\",\n      \"Egr1\",\n      \"Ncoa1\",\n      \"Dlg4\",\n      \"Nr3c1\",\n      \"Aif1\"\n    ],\n    \"p_value\": 1.72e-06,\n    \"fdr\": 0.0014,\n    \"description\": \"Regulation of multicellular organismal process\"\n  },\n  {\n    \"category\": \"Process\",\n    \"term\": \"GO:0071495\",\n    \"number_of_genes\": 7,\n    \"number_of_genes_in_background\": 1133,\n    \"ncbiTaxonId\": 10090,\n    \"inputGenes\": [\n      \"FOS\",\n      \"TNF\",\n      \"BDNF\",\n      \"CREB1\",\n      \"EGR1\",\n      \"NCOA1\",\n      \"NR3C1\"\n    ],\n    \"preferredNames\": [\n      \"Fos\",\n      \"Tnf\",\n      \"Bdnf\",\n      \"Creb1\",\n      \"Egr1\",\n      \"Ncoa1\",\n      \"Nr3c1\"\n    ],\n    \"p_value\": 2.56e-06,\n    \"fdr\": 0.0018,\n    \"description\": \"Cellular response to endogenous stimulus\"\n  },\n  {\n    \"category\": \"Process\",\n    \"term\": \"GO:0010033\",\n    \"number_of_genes\": 10,\n    \"number_of_genes_in_background\": 3234,\n    \"ncbiTaxonId\": 10090,\n    \"inputGenes\": [\n      \"FOS\",\n      \"TNF\",\n      \"BDNF\",\n      \"CREB1\",\n      \"SYP\",\n      \"EGR1\",\n      \"NCOA1\",\n      \"DLG4\",\n      \"NR3C1\",\n      \"AIF1\"\n    ],\n    \"preferredNames\": [\n      \"Fos\",\n      \"Tnf\",\n      \"Bdnf\",\n      \"Creb1\",\n      \"Syp\",\n      \"Egr1\",\n      \"Ncoa1\",\n      \"Dlg4\",\n      \"Nr3c1\",\n      \"Aif1\"\n    ],\n    \"p_value\": 2.89e-06,\n    \"fdr\": 0.0019,\n    \"description\": \"Response to organic substance\"\n  },\n  {\n    \"category\": \"Process\",\n    \"term\": \"GO:0010942\",\n    \"number_of_genes\": 6,\n    \"number_of_genes_in_background\": 702,\n    \"ncbiTaxonId\": 10090,\n    \"inputGenes\": [\n      \"FOS\",\n      \"TNF\",\n      \"CREB1\",\n      \"EGR1\",\n      \"NCOA1\",\n      \"NR3C1\"\n    ],\n    \"preferredNames\": [\n      \"Fos\",\n      \"Tnf\",\n      \"Creb1\",\n      \"Egr1\",\n      \"Ncoa1\",\n      \"Nr3c1\"\n    ],\n    \"p_value\": 2.72e-06,\n    \"fdr\": 0.0019,\n    \"description\": \"Positive regulation of cell death\"\n  },\n  {\n    \"category\": \"Process\",\n    \"term\": \"GO:0007613\",\n    \"number_of_genes\": 4,\n    \"number_of_genes_in_background\": 168,\n    \"ncbiTaxonId\": 10090,\n    \"inputGenes\": [\n      \"ARC\",\n      \"BDNF\",\n      \"CREB1\",\n      \"EGR1\"\n    ],\n    \"preferredNames\": [\n      \"Arc\",\n      \"Bdnf\",\n      \"Creb1\",\n      \"Egr1\"\n    ],\n    \"p_value\": 3.49e-06,\n    \"fdr\": 0.0021,\n    \"description\": \"Memory\"\n  },\n  {\n    \"category\": \"Process\",\n    \"term\": \"GO:1901700\",\n    \"number_of_genes\": 8,\n    \"number_of_genes_in_background\": 1763,\n    \"ncbiTaxonId\": 10090,\n    \"inputGenes\": [\n      \"FOS\",\n      \"TNF\",\n      \"BDNF\",\n      \"CREB1\",\n      \"EGR1\",\n      \"NCOA1\",\n      \"DLG4\",\n      \"NR3C1\"\n    ],\n    \"preferredNames\": [\n      \"Fos\",\n      \"Tnf\",\n      \"Bdnf\",\n      \"Creb1\",\n      \"Egr1\",\n      \"Ncoa1\",\n      \"Dlg4\",\n      \"Nr3c1\"\n    ],\n    \"p_value\": 3.53e-06,\n    \"fdr\": 0.0021,\n    \"description\": \"Response to oxygen-containing compound\"\n  },\n  {\n    \"category\": \"Process\",\n    \"term\": \"GO:0007623\",\n    \"number_of_genes\": 4,\n    \"number_of_genes_in_background\": 177,\n    \"ncbiTaxonId\": 10090,\n    \"inputGenes\": [\n      \"TNF\",\n      \"BDNF\",\n      \"CREB1\",\n      \"EGR1\"\n    ],\n    \"preferredNames\": [\n      \"Tnf\",\n      \"Bdnf\",\n      \"Creb1\",\n      \"Egr1\"\n    ],\n    \"p_value\": 4.27e-06,\n    \"fdr\": 0.0024,\n    \"description\": \"Circadian rhythm\"\n  },\n  {\n    \"category\": \"Process\",\n    \"term\": \"GO:0050806\",\n    \"number_of_genes\": 4,\n    \"number_of_genes_in_background\": 178,\n    \"ncbiTaxonId\": 10090,\n    \"inputGenes\": [\n      \"TNF\",\n      \"CREB1\",\n      \"GFAP\",\n      \"DLG4\"\n    ],\n    \"preferredNames\": [\n      \"Tnf\",\n      \"Creb1\",\n      \"Gfap\",\n      \"Dlg4\"\n    ],\n    \"p_value\": 4.36e-06,\n    \"fdr\": 0.0024,\n    \"description\": \"Positive regulation of synaptic transmission\"\n  },\n  {\n    \"category\": \"Process\",\n    \"term\": \"GO:0042127\",\n    \"number_of_genes\": 8,\n    \"number_of_genes_in_background\": 1834,\n    \"ncbiTaxonId\": 10090,\n    \"inputGenes\": [\n      \"TNF\",\n      \"S100A11\",\n      \"BDNF\",\n      \"CREB1\",\n      \"GFAP\",\n      \"EGR1\",\n      \"NR3C1\",\n      \"AIF1\"\n    ],\n    \"preferredNames\": [\n      \"Tnf\",\n      \"S100a11\",\n      \"Bdnf\",\n      \"Creb1\",\n      \"Gfap\",\n      \"Egr1\",\n      \"Nr3c1\",\n      \"Aif1\"\n    ],\n    \"p_value\": 4.74e-06,\n    \"fdr\": 0.0025,\n    \"description\": \"Regulation of cell population proliferation\"\n  },\n  {\n    \"category\": \"Process\",\n    \"term\": \"GO:0010646\",\n    \"number_of_genes\": 10,\n    \"number_of_genes_in_background\": 3447,\n    \"ncbiTaxonId\": 10090,\n    \"inputGenes\": [\n      \"ARC\",\n      \"TNF\",\n      \"BDNF\",\n      \"CREB1\",\n      \"GFAP\",\n      \"SYP\",\n      \"EGR1\",\n      \"NCOA1\",\n      \"DLG4\",\n      \"NR3C1\"\n    ],\n    \"preferredNames\": [\n      \"Arc\",\n      \"Tnf\",\n      \"Bdnf\",\n      \"Creb1\",\n      \"Gfap\",\n      \"Syp\",\n      \"Egr1\",\n      \"Ncoa1\",\n      \"Dlg4\",\n      \"Nr3c1\"\n    ],\n    \"p_value\": 5.24e-06,\n    \"fdr\": 0.0027,\n    \"description\": \"Regulation of cell communication\"\n  },\n  {\n    \"category\": \"Process\",\n    \"term\": \"GO:0010941\",\n    \"number_of_genes\": 8,\n    \"number_of_genes_in_background\": 1869,\n    \"ncbiTaxonId\": 10090,\n    \"inputGenes\": [\n      \"FOS\",\n      \"TNF\",\n      \"BDNF\",\n      \"CREB1\",\n      \"EGR1\",\n      \"NCOA1\",\n      \"NR3C1\",\n      \"AIF1\"\n    ],\n    \"preferredNames\": [\n      \"Fos\",\n      \"Tnf\",\n      \"Bdnf\",\n      \"Creb1\",\n      \"Egr1\",\n      \"Ncoa1\",\n      \"Nr3c1\",\n      \"Aif1\"\n    ],\n    \"p_value\": 5.46e-06,\n    \"fdr\": 0.0027,\n    \"description\": \"Regulation of cell death\"\n  },\n  {\n    \"category\": \"Process\",\n    \"term\": \"GO:0023051\",\n    \"number_of_genes\": 10,\n    \"number_of_genes_in_background\": 3456,\n    \"ncbiTaxonId\": 10090,\n    \"inputGenes\": [\n      \"ARC\",\n      \"TNF\",\n      \"BDNF\",\n      \"CREB1\",\n      \"GFAP\",\n      \"SYP\",\n      \"EGR1\",\n      \"NCOA1\",\n      \"DLG4\",\n      \"NR3C1\"\n    ],\n    \"preferredNames\": [\n      \"Arc\",\n      \"Tnf\",\n      \"Bdnf\",\n      \"Creb1\",\n      \"Gfap\",\n      \"Syp\",\n      \"Egr1\",\n      \"Ncoa1\",\n      \"Dlg4\",\n      \"Nr3c1\"\n    ],\n    \"p_value\": 5.36e-06,\n    \"fdr\": 0.0027,\n    \"description\": \"Regulation of signaling\"\n  },\n  {\n    \"category\": \"Process\",\n    \"term\": \"GO:0007612\",\n    \"number_of_genes\": 4,\n    \"number_of_genes_in_background\": 193,\n    \"ncbiTaxonId\": 10090,\n    \"inputGenes\": [\n      \"FOS\",\n      \"ARC\",\n      \"BDNF\",\n      \"CREB1\"\n    ],\n    \"preferredNames\": [\n      \"Fos\",\n      \"Arc\",\n      \"Bdnf\",\n      \"Creb1\"\n    ],\n    \"p_value\": 5.97e-06,\n    \"fdr\": 0.0028,\n    \"description\": \"Learning\"\n  },\n  {\n    \"category\": \"Process\",\n    \"term\": \"GO:0060251\",\n    \"number_of_genes\": 3,\n    \"number_of_genes_in_background\": 54,\n    \"ncbiTaxonId\": 10090,\n    \"inputGenes\": [\n      \"TNF\",\n      \"CREB1\",\n      \"GFAP\"\n    ],\n    \"preferredNames\": [\n      \"Tnf\",\n      \"Creb1\",\n      \"Gfap\"\n    ],\n    \"p_value\": 6e-06,\n    \"fdr\": 0.0028,\n    \"description\": \"Regulation of glial cell proliferation\"\n  },\n  {\n    \"category\": \"Process\",\n    \"term\": \"GO:0030316\",\n    \"number_of_genes\": 3,\n    \"number_of_genes_in_background\": 60,\n    \"ncbiTaxonId\": 10090,\n    \"inputGenes\": [\n      \"FOS\",\n      \"TNF\",\n      \"CREB1\"\n    ],\n    \"preferredNames\": [\n      \"Fos\",\n      \"Tnf\",\n      \"Creb1\"\n    ],\n    \"p_value\": 8.12e-06,\n    \"fdr\": 0.0036,\n    \"description\": \"Osteoclast differentiation\"\n  },\n  {\n    \"category\": \"Process\",\n    \"term\": \"GO:0009725\",\n    \"number_of_genes\": 6,\n    \"number_of_genes_in_background\": 859,\n    \"ncbiTaxonId\": 10090,\n    \"inputGenes\": [\n      \"FOS\",\n      \"TNF\",\n      \"CREB1\",\n      \"EGR1\",\n      \"NCOA1\",\n      \"NR3C1\"\n    ],\n    \"preferredNames\": [\n      \"Fos\",\n      \"Tnf\",\n      \"Creb1\",\n      \"Egr1\",\n      \"Ncoa1\",\n      \"Nr3c1\"\n    ],\n    \"p_value\": 8.64e-06,\n    \"fdr\": 0.0037,\n    \"description\": \"Response to hormone\"\n  },\n  {\n    \"category\": \"Process\",\n    \"term\": \"GO:0048522\",\n    \"number_of_genes\": 12,\n    \"number_of_genes_in_background\": 5948,\n    \"ncbiTaxonId\": 10090,\n    \"inputGenes\": [\n      \"FOS\",\n      \"ARC\",\n      \"TNF\",\n      \"S100A11\",\n      \"BDNF\",\n      \"CREB1\",\n      \"GFAP\",\n      \"EGR1\",\n      \"NCOA1\",\n      \"DLG4\",\n      \"NR3C1\",\n      \"AIF1\"\n    ],\n    \"preferredNames\": [\n      \"Fos\",\n      \"Arc\",\n      \"Tnf\",\n      \"S100a11\",\n      \"Bdnf\",\n      \"Creb1\",\n      \"Gfap\",\n      \"Egr1\",\n      \"Ncoa1\",\n      \"Dlg4\",\n      \"Nr3c1\",\n      \"Aif1\"\n    ],\n    \"p_value\": 8.57e-06,\n    \"fdr\": 0.0037,\n    \"description\": \"Positive regulation of cellular process\"\n  },\n  {\n    \"category\": \"Process\",\n    \"term\": \"GO:0014911\",\n    \"number_of_genes\": 3,\n    \"number_of_genes_in_background\": 64,\n    \"ncbiTaxonId\": 10090,\n    \"inputGenes\": [\n      \"S100A11\",\n      \"EGR1\",\n      \"AIF1\"\n    ],\n    \"preferredNames\": [\n      \"S100a11\",\n      \"Egr1\",\n      \"Aif1\"\n    ],\n    \"p_value\": 9.79e-06,\n    \"fdr\": 0.0038,\n    \"description\": \"Positive regulation of smooth muscle cell migration\"\n  },\n  {\n    \"category\": \"Process\",\n    \"term\": \"GO:0046890\",\n    \"number_of_genes\": 4,\n    \"number_of_genes_in_background\": 216,\n    \"ncbiTaxonId\": 10090,\n    \"inputGenes\": [\n      \"TNF\",\n      \"CREB1\",\n      \"EGR1\",\n      \"NR3C1\"\n    ],\n    \"preferredNames\": [\n      \"Tnf\",\n      \"Creb1\",\n      \"Egr1\",\n      \"Nr3c1\"\n    ],\n    \"p_value\": 9.24e-06,\n    \"fdr\": 0.0038,\n    \"description\": \"Regulation of lipid biosynthetic process\"\n  },\n  {\n    \"category\": \"Process\",\n    \"term\": \"GO:0050793\",\n    \"number_of_genes\": 9,\n    \"number_of_genes_in_background\": 2777,\n    \"ncbiTaxonId\": 10090,\n    \"inputGenes\": [\n      \"FOS\",\n      \"ARC\",\n      \"TNF\",\n      \"BDNF\",\n      \"CREB1\",\n      \"GFAP\",\n      \"NCOA1\",\n      \"DLG4\",\n      \"NR3C1\"\n    ],\n    \"preferredNames\": [\n      \"Fos\",\n      \"Arc\",\n      \"Tnf\",\n      \"Bdnf\",\n      \"Creb1\",\n      \"Gfap\",\n      \"Ncoa1\",\n      \"Dlg4\",\n      \"Nr3c1\"\n    ],\n    \"p_value\": 9.61e-06,\n    \"fdr\": 0.0038,\n    \"description\": \"Regulation of developmental process\"\n  },\n  {\n    \"category\": \"Process\",\n    \"term\": \"GO:0071363\",\n    \"number_of_genes\": 5,\n    \"number_of_genes_in_background\": 498,\n    \"ncbiTaxonId\": 10090,\n    \"inputGenes\": [\n      \"FOS\",\n      \"BDNF\",\n      \"CREB1\",\n      \"EGR1\",\n      \"NR3C1\"\n    ],\n    \"preferredNames\": [\n      \"Fos\",\n      \"Bdnf\",\n      \"Creb1\",\n      \"Egr1\",\n      \"Nr3c1\"\n    ],\n    \"p_value\": 1.07e-05,\n    \"fdr\": 0.004,\n    \"description\": \"Cellular response to growth factor stimulus\"\n  },\n  {\n    \"category\": \"Process\",\n    \"term\": \"GO:2000324\",\n    \"number_of_genes\": 2,\n    \"number_of_genes_in_background\": 6,\n    \"ncbiTaxonId\": 10090,\n    \"inputGenes\": [\n      \"BDNF\",\n      \"NR3C1\"\n    ],\n    \"preferredNames\": [\n      \"Bdnf\",\n      \"Nr3c1\"\n    ],\n    \"p_value\": 1.06e-05,\n    \"fdr\": 0.004,\n    \"description\": \"Positive regulation of glucocorticoid receptor signaling pathway\"\n  },\n  {\n    \"category\": \"Process\",\n    \"term\": \"GO:0065008\",\n    \"number_of_genes\": 10,\n    \"number_of_genes_in_background\": 3943,\n    \"ncbiTaxonId\": 10090,\n    \"inputGenes\": [\n      \"ARC\",\n      \"TNF\",\n      \"BDNF\",\n      \"CREB1\",\n      \"GFAP\",\n      \"SYP\",\n      \"EGR1\",\n      \"NCOA1\",\n      \"DLG4\",\n      \"NR3C1\"\n    ],\n    \"preferredNames\": [\n      \"Arc\",\n      \"Tnf\",\n      \"Bdnf\",\n      \"Creb1\",\n      \"Gfap\",\n      \"Syp\",\n      \"Egr1\",\n      \"Ncoa1\",\n      \"Dlg4\",\n      \"Nr3c1\"\n    ],\n    \"p_value\": 1.82e-05,\n    \"fdr\": 0.0061,\n    \"description\": \"Regulation of biological quality\"\n  },\n  {\n    \"category\": \"Process\",\n    \"term\": \"GO:1901654\",\n    \"number_of_genes\": 4,\n    \"number_of_genes_in_background\": 262,\n    \"ncbiTaxonId\": 10090,\n    \"inputGenes\": [\n      \"FOS\",\n      \"CREB1\",\n      \"NCOA1\",\n      \"NR3C1\"\n    ],\n    \"preferredNames\": [\n      \"Fos\",\n      \"Creb1\",\n      \"Ncoa1\",\n      \"Nr3c1\"\n    ],\n    \"p_value\": 1.95e-05,\n    \"fdr\": 0.0064,\n    \"description\": \"Response to ketone\"\n  },\n  {\n    \"category\": \"Process\",\n    \"term\": \"GO:0032722\",\n    \"number_of_genes\": 3,\n    \"number_of_genes_in_background\": 83,\n    \"ncbiTaxonId\": 10090,\n    \"inputGenes\": [\n      \"TNF\",\n      \"EGR1\",\n      \"AIF1\"\n    ],\n    \"preferredNames\": [\n      \"Tnf\",\n      \"Egr1\",\n      \"Aif1\"\n    ],\n    \"p_value\": 2.08e-05,\n    \"fdr\": 0.0067,\n    \"description\": \"Positive regulation of chemokine production\"\n  },\n  {\n    \"category\": \"Process\",\n    \"term\": \"GO:0050810\",\n    \"number_of_genes\": 3,\n    \"number_of_genes_in_background\": 85,\n    \"ncbiTaxonId\": 10090,\n    \"inputGenes\": [\n      \"TNF\",\n      \"EGR1\",\n      \"NR3C1\"\n    ],\n    \"preferredNames\": [\n      \"Tnf\",\n      \"Egr1\",\n      \"Nr3c1\"\n    ],\n    \"p_value\": 2.22e-05,\n    \"fdr\": 0.007,\n    \"description\": \"Regulation of steroid biosynthetic process\"\n  },\n  {\n    \"category\": \"Process\",\n    \"term\": \"GO:0043525\",\n    \"number_of_genes\": 3,\n    \"number_of_genes_in_background\": 89,\n    \"ncbiTaxonId\": 10090,\n    \"inputGenes\": [\n      \"TNF\",\n      \"EGR1\",\n      \"NR3C1\"\n    ],\n    \"preferredNames\": [\n      \"Tnf\",\n      \"Egr1\",\n      \"Nr3c1\"\n    ],\n    \"p_value\": 2.54e-05,\n    \"fdr\": 0.0077,\n    \"description\": \"Positive regulation of neuron apoptotic process\"\n  },\n  {\n    \"category\": \"Process\",\n    \"term\": \"GO:0010243\",\n    \"number_of_genes\": 6,\n    \"number_of_genes_in_background\": 1070,\n    \"ncbiTaxonId\": 10090,\n    \"inputGenes\": [\n      \"FOS\",\n      \"TNF\",\n      \"BDNF\",\n      \"CREB1\",\n      \"EGR1\",\n      \"DLG4\"\n    ],\n    \"preferredNames\": [\n      \"Fos\",\n      \"Tnf\",\n      \"Bdnf\",\n      \"Creb1\",\n      \"Egr1\",\n      \"Dlg4\"\n    ],\n    \"p_value\": 3e-05,\n    \"fdr\": 0.0086,\n    \"description\": \"Response to organonitrogen compound\"\n  },\n  {\n    \"category\": \"Process\",\n    \"term\": \"GO:0042981\",\n    \"number_of_genes\": 7,\n    \"number_of_genes_in_background\": 1652,\n    \"ncbiTaxonId\": 10090,\n    \"inputGenes\": [\n      \"TNF\",\n      \"BDNF\",\n      \"CREB1\",\n      \"EGR1\",\n      \"NCOA1\",\n      \"NR3C1\",\n      \"AIF1\"\n    ],\n    \"preferredNames\": [\n      \"Tnf\",\n      \"Bdnf\",\n      \"Creb1\",\n      \"Egr1\",\n      \"Ncoa1\",\n      \"Nr3c1\",\n      \"Aif1\"\n    ],\n    \"p_value\": 3.06e-05,\n    \"fdr\": 0.0086,\n    \"description\": \"Regulation of apoptotic process\"\n  },\n  {\n    \"category\": \"Process\",\n    \"term\": \"GO:0043065\",\n    \"number_of_genes\": 5,\n    \"number_of_genes_in_background\": 615,\n    \"ncbiTaxonId\": 10090,\n    \"inputGenes\": [\n      \"TNF\",\n      \"CREB1\",\n      \"EGR1\",\n      \"NCOA1\",\n      \"NR3C1\"\n    ],\n    \"preferredNames\": [\n      \"Tnf\",\n      \"Creb1\",\n      \"Egr1\",\n      \"Ncoa1\",\n      \"Nr3c1\"\n    ],\n    \"p_value\": 2.93e-05,\n    \"fdr\": 0.0086,\n    \"description\": \"Positive regulation of apoptotic process\"\n  },\n  {\n    \"category\": \"Process\",\n    \"term\": \"GO:0043523\",\n    \"number_of_genes\": 4,\n    \"number_of_genes_in_background\": 292,\n    \"ncbiTaxonId\": 10090,\n    \"inputGenes\": [\n      \"TNF\",\n      \"BDNF\",\n      \"EGR1\",\n      \"NR3C1\"\n    ],\n    \"preferredNames\": [\n      \"Tnf\",\n      \"Bdnf\",\n      \"Egr1\",\n      \"Nr3c1\"\n    ],\n    \"p_value\": 2.97e-05,\n    \"fdr\": 0.0086,\n    \"description\": \"Regulation of neuron apoptotic process\"\n  },\n  {\n    \"category\": \"Process\",\n    \"term\": \"GO:0048545\",\n    \"number_of_genes\": 4,\n    \"number_of_genes_in_background\": 301,\n    \"ncbiTaxonId\": 10090,\n    \"inputGenes\": [\n      \"FOS\",\n      \"TNF\",\n      \"NCOA1\",\n      \"NR3C1\"\n    ],\n    \"preferredNames\": [\n      \"Fos\",\n      \"Tnf\",\n      \"Ncoa1\",\n      \"Nr3c1\"\n    ],\n    \"p_value\": 3.33e-05,\n    \"fdr\": 0.009,\n    \"description\": \"Response to steroid hormone\"\n  },\n  {\n    \"category\": \"Process\",\n    \"term\": \"GO:0031325\",\n    \"number_of_genes\": 9,\n    \"number_of_genes_in_background\": 3304,\n    \"ncbiTaxonId\": 10090,\n    \"inputGenes\": [\n      \"FOS\",\n      \"TNF\",\n      \"BDNF\",\n      \"CREB1\",\n      \"EGR1\",\n      \"NCOA1\",\n      \"DLG4\",\n      \"NR3C1\",\n      \"AIF1\"\n    ],\n    \"preferredNames\": [\n      \"Fos\",\n      \"Tnf\",\n      \"Bdnf\",\n      \"Creb1\",\n      \"Egr1\",\n      \"Ncoa1\",\n      \"Dlg4\",\n      \"Nr3c1\",\n      \"Aif1\"\n    ],\n    \"p_value\": 4.05e-05,\n    \"fdr\": 0.0102,\n    \"description\": \"Positive regulation of cellular metabolic process\"\n  },\n  {\n    \"category\": \"Process\",\n    \"term\": \"GO:0051173\",\n    \"number_of_genes\": 9,\n    \"number_of_genes_in_background\": 3325,\n    \"ncbiTaxonId\": 10090,\n    \"inputGenes\": [\n      \"FOS\",\n      \"TNF\",\n      \"BDNF\",\n      \"CREB1\",\n      \"EGR1\",\n      \"NCOA1\",\n      \"DLG4\",\n      \"NR3C1\",\n      \"AIF1\"\n    ],\n    \"preferredNames\": [\n      \"Fos\",\n      \"Tnf\",\n      \"Bdnf\",\n      \"Creb1\",\n      \"Egr1\",\n      \"Ncoa1\",\n      \"Dlg4\",\n      \"Nr3c1\",\n      \"Aif1\"\n    ],\n    \"p_value\": 4.26e-05,\n    \"fdr\": 0.0106,\n    \"description\": \"Positive regulation of nitrogen compound metabolic process\"\n  },\n  {\n    \"category\": \"Process\",\n    \"term\": \"GO:0048661\",\n    \"number_of_genes\": 3,\n    \"number_of_genes_in_background\": 114,\n    \"ncbiTaxonId\": 10090,\n    \"inputGenes\": [\n      \"TNF\",\n      \"EGR1\",\n      \"AIF1\"\n    ],\n    \"preferredNames\": [\n      \"Tnf\",\n      \"Egr1\",\n      \"Aif1\"\n    ],\n    \"p_value\": 5.21e-05,\n    \"fdr\": 0.0122,\n    \"description\": \"Positive regulation of smooth muscle cell proliferation\"\n  },\n  {\n    \"category\": \"Process\",\n    \"term\": \"GO:0032526\",\n    \"number_of_genes\": 3,\n    \"number_of_genes_in_background\": 119,\n    \"ncbiTaxonId\": 10090,\n    \"inputGenes\": [\n      \"TNF\",\n      \"CREB1\",\n      \"NCOA1\"\n    ],\n    \"preferredNames\": [\n      \"Tnf\",\n      \"Creb1\",\n      \"Ncoa1\"\n    ],\n    \"p_value\": 5.91e-05,\n    \"fdr\": 0.013,\n    \"description\": \"Response to retinoic acid\"\n  },\n  {\n    \"category\": \"Process\",\n    \"term\": \"GO:0007275\",\n    \"number_of_genes\": 10,\n    \"number_of_genes_in_background\": 4513,\n    \"ncbiTaxonId\": 10090,\n    \"inputGenes\": [\n      \"FOS\",\n      \"ARC\",\n      \"TNF\",\n      \"BDNF\",\n      \"CREB1\",\n      \"GFAP\",\n      \"EGR1\",\n      \"NCOA1\",\n      \"DLG4\",\n      \"NR3C1\"\n    ],\n    \"preferredNames\": [\n      \"Fos\",\n      \"Arc\",\n      \"Tnf\",\n      \"Bdnf\",\n      \"Creb1\",\n      \"Gfap\",\n      \"Egr1\",\n      \"Ncoa1\",\n      \"Dlg4\",\n      \"Nr3c1\"\n    ],\n    \"p_value\": 6.25e-05,\n    \"fdr\": 0.0136,\n    \"description\": \"Multicellular organism development\"\n  },\n  {\n    \"category\": \"Process\",\n    \"term\": \"GO:0008306\",\n    \"number_of_genes\": 3,\n    \"number_of_genes_in_background\": 123,\n    \"ncbiTaxonId\": 10090,\n    \"inputGenes\": [\n      \"FOS\",\n      \"BDNF\",\n      \"CREB1\"\n    ],\n    \"preferredNames\": [\n      \"Fos\",\n      \"Bdnf\",\n      \"Creb1\"\n    ],\n    \"p_value\": 6.5e-05,\n    \"fdr\": 0.0139,\n    \"description\": \"Associative learning\"\n  },\n  {\n    \"category\": \"Process\",\n    \"term\": \"GO:0048172\",\n    \"number_of_genes\": 2,\n    \"number_of_genes_in_background\": 21,\n    \"ncbiTaxonId\": 10090,\n    \"inputGenes\": [\n      \"BDNF\",\n      \"SYP\"\n    ],\n    \"preferredNames\": [\n      \"Bdnf\",\n      \"Syp\"\n    ],\n    \"p_value\": 9.57e-05,\n    \"fdr\": 0.02,\n    \"description\": \"Regulation of short-term neuronal synaptic plasticity\"\n  },\n  {\n    \"category\": \"Process\",\n    \"term\": \"GO:0051049\",\n    \"number_of_genes\": 7,\n    \"number_of_genes_in_background\": 1998,\n    \"ncbiTaxonId\": 10090,\n    \"inputGenes\": [\n      \"ARC\",\n      \"TNF\",\n      \"CREB1\",\n      \"GFAP\",\n      \"SYP\",\n      \"DLG4\",\n      \"NR3C1\"\n    ],\n    \"preferredNames\": [\n      \"Arc\",\n      \"Tnf\",\n      \"Creb1\",\n      \"Gfap\",\n      \"Syp\",\n      \"Dlg4\",\n      \"Nr3c1\"\n    ],\n    \"p_value\": 0.0001,\n    \"fdr\": 0.0212,\n    \"description\": \"Regulation of transport\"\n  },\n  {\n    \"category\": \"Process\",\n    \"term\": \"GO:0001934\",\n    \"number_of_genes\": 5,\n    \"number_of_genes_in_background\": 821,\n    \"ncbiTaxonId\": 10090,\n    \"inputGenes\": [\n      \"TNF\",\n      \"BDNF\",\n      \"EGR1\",\n      \"DLG4\",\n      \"AIF1\"\n    ],\n    \"preferredNames\": [\n      \"Tnf\",\n      \"Bdnf\",\n      \"Egr1\",\n      \"Dlg4\",\n      \"Aif1\"\n    ],\n    \"p_value\": 0.00011,\n    \"fdr\": 0.0221,\n    \"description\": \"Positive regulation of protein phosphorylation\"\n  },\n  {\n    \"category\": \"Process\",\n    \"term\": \"GO:0010604\",\n    \"number_of_genes\": 9,\n    \"number_of_genes_in_background\": 3742,\n    \"ncbiTaxonId\": 10090,\n    \"inputGenes\": [\n      \"FOS\",\n      \"TNF\",\n      \"BDNF\",\n      \"CREB1\",\n      \"EGR1\",\n      \"NCOA1\",\n      \"DLG4\",\n      \"NR3C1\",\n      \"AIF1\"\n    ],\n    \"preferredNames\": [\n      \"Fos\",\n      \"Tnf\",\n      \"Bdnf\",\n      \"Creb1\",\n      \"Egr1\",\n      \"Ncoa1\",\n      \"Dlg4\",\n      \"Nr3c1\",\n      \"Aif1\"\n    ],\n    \"p_value\": 0.00011,\n    \"fdr\": 0.0221,\n    \"description\": \"Positive regulation of macromolecule metabolic process\"\n  },\n  {\n    \"category\": \"Process\",\n    \"term\": \"GO:0016202\",\n    \"number_of_genes\": 2,\n    \"number_of_genes_in_background\": 23,\n    \"ncbiTaxonId\": 10090,\n    \"inputGenes\": [\n      \"BDNF\",\n      \"CREB1\"\n    ],\n    \"preferredNames\": [\n      \"Bdnf\",\n      \"Creb1\"\n    ],\n    \"p_value\": 0.00011,\n    \"fdr\": 0.0221,\n    \"description\": \"Regulation of striated muscle tissue development\"\n  },\n  {\n    \"category\": \"Process\",\n    \"term\": \"GO:0045944\",\n    \"number_of_genes\": 6,\n    \"number_of_genes_in_background\": 1353,\n    \"ncbiTaxonId\": 10090,\n    \"inputGenes\": [\n      \"FOS\",\n      \"TNF\",\n      \"CREB1\",\n      \"EGR1\",\n      \"NCOA1\",\n      \"NR3C1\"\n    ],\n    \"preferredNames\": [\n      \"Fos\",\n      \"Tnf\",\n      \"Creb1\",\n      \"Egr1\",\n      \"Ncoa1\",\n      \"Nr3c1\"\n    ],\n    \"p_value\": 0.00011,\n    \"fdr\": 0.0221,\n    \"description\": \"Positive regulation of transcription by RNA polymerase II\"\n  },\n  {\n    \"category\": \"Process\",\n    \"term\": \"GO:0071560\",\n    \"number_of_genes\": 3,\n    \"number_of_genes_in_background\": 157,\n    \"ncbiTaxonId\": 10090,\n    \"inputGenes\": [\n      \"FOS\",\n      \"CREB1\",\n      \"NR3C1\"\n    ],\n    \"preferredNames\": [\n      \"Fos\",\n      \"Creb1\",\n      \"Nr3c1\"\n    ],\n    \"p_value\": 0.00013,\n    \"fdr\": 0.0246,\n    \"description\": \"Cellular response to transforming growth factor beta stimulus\"\n  },\n  {\n    \"category\": \"Process\",\n    \"term\": \"GO:0002521\",\n    \"number_of_genes\": 4,\n    \"number_of_genes_in_background\": 453,\n    \"ncbiTaxonId\": 10090,\n    \"inputGenes\": [\n      \"FOS\",\n      \"TNF\",\n      \"CREB1\",\n      \"EGR1\"\n    ],\n    \"preferredNames\": [\n      \"Fos\",\n      \"Tnf\",\n      \"Creb1\",\n      \"Egr1\"\n    ],\n    \"p_value\": 0.00016,\n    \"fdr\": 0.0291,\n    \"description\": \"Leukocyte differentiation\"\n  },\n  {\n    \"category\": \"Process\",\n    \"term\": \"GO:0031328\",\n    \"number_of_genes\": 7,\n    \"number_of_genes_in_background\": 2139,\n    \"ncbiTaxonId\": 10090,\n    \"inputGenes\": [\n      \"FOS\",\n      \"TNF\",\n      \"CREB1\",\n      \"EGR1\",\n      \"NCOA1\",\n      \"NR3C1\",\n      \"AIF1\"\n    ],\n    \"preferredNames\": [\n      \"Fos\",\n      \"Tnf\",\n      \"Creb1\",\n      \"Egr1\",\n      \"Ncoa1\",\n      \"Nr3c1\",\n      \"Aif1\"\n    ],\n    \"p_value\": 0.00016,\n    \"fdr\": 0.0291,\n    \"description\": \"Positive regulation of cellular biosynthetic process\"\n  },\n  {\n    \"category\": \"Process\",\n    \"term\": \"GO:0060252\",\n    \"number_of_genes\": 2,\n    \"number_of_genes_in_background\": 29,\n    \"ncbiTaxonId\": 10090,\n    \"inputGenes\": [\n      \"TNF\",\n      \"GFAP\"\n    ],\n    \"preferredNames\": [\n      \"Tnf\",\n      \"Gfap\"\n    ],\n    \"p_value\": 0.00018,\n    \"fdr\": 0.0309,\n    \"description\": \"Positive regulation of glial cell proliferation\"\n  },\n  {\n    \"category\": \"Process\",\n    \"term\": \"GO:0009966\",\n    \"number_of_genes\": 8,\n    \"number_of_genes_in_background\": 3013,\n    \"ncbiTaxonId\": 10090,\n    \"inputGenes\": [\n      \"ARC\",\n      \"TNF\",\n      \"BDNF\",\n      \"SYP\",\n      \"EGR1\",\n      \"NCOA1\",\n      \"DLG4\",\n      \"NR3C1\"\n    ],\n    \"preferredNames\": [\n      \"Arc\",\n      \"Tnf\",\n      \"Bdnf\",\n      \"Syp\",\n      \"Egr1\",\n      \"Ncoa1\",\n      \"Dlg4\",\n      \"Nr3c1\"\n    ],\n    \"p_value\": 0.00018,\n    \"fdr\": 0.0313,\n    \"description\": \"Regulation of signal transduction\"\n  },\n  {\n    \"category\": \"Process\",\n    \"term\": \"GO:0001774\",\n    \"number_of_genes\": 2,\n    \"number_of_genes_in_background\": 30,\n    \"ncbiTaxonId\": 10090,\n    \"inputGenes\": [\n      \"TNF\",\n      \"AIF1\"\n    ],\n    \"preferredNames\": [\n      \"Tnf\",\n      \"Aif1\"\n    ],\n    \"p_value\": 0.00019,\n    \"fdr\": 0.0317,\n    \"description\": \"Microglial cell activation\"\n  },\n  {\n    \"category\": \"Process\",\n    \"term\": \"GO:0046885\",\n    \"number_of_genes\": 2,\n    \"number_of_genes_in_background\": 30,\n    \"ncbiTaxonId\": 10090,\n    \"inputGenes\": [\n      \"EGR1\",\n      \"NR3C1\"\n    ],\n    \"preferredNames\": [\n      \"Egr1\",\n      \"Nr3c1\"\n    ],\n    \"p_value\": 0.00019,\n    \"fdr\": 0.0317,\n    \"description\": \"Regulation of hormone biosynthetic process\"\n  },\n  {\n    \"category\": \"Process\",\n    \"term\": \"GO:0003008\",\n    \"number_of_genes\": 8,\n    \"number_of_genes_in_background\": 3037,\n    \"ncbiTaxonId\": 10090,\n    \"inputGenes\": [\n      \"FOS\",\n      \"ARC\",\n      \"TNF\",\n      \"BDNF\",\n      \"CREB1\",\n      \"EGR1\",\n      \"DLG4\",\n      \"NR3C1\"\n    ],\n    \"preferredNames\": [\n      \"Fos\",\n      \"Arc\",\n      \"Tnf\",\n      \"Bdnf\",\n      \"Creb1\",\n      \"Egr1\",\n      \"Dlg4\",\n      \"Nr3c1\"\n    ],\n    \"p_value\": 0.00019,\n    \"fdr\": 0.0318,\n    \"description\": \"System process\"\n  },\n  {\n    \"category\": \"Process\",\n    \"term\": \"GO:0009314\",\n    \"number_of_genes\": 4,\n    \"number_of_genes_in_background\": 477,\n    \"ncbiTaxonId\": 10090,\n    \"inputGenes\": [\n      \"FOS\",\n      \"TNF\",\n      \"CREB1\",\n      \"EGR1\"\n    ],\n    \"preferredNames\": [\n      \"Fos\",\n      \"Tnf\",\n      \"Creb1\",\n      \"Egr1\"\n    ],\n    \"p_value\": 0.00019,\n    \"fdr\": 0.0318,\n    \"description\": \"Response to radiation\"\n  },\n  {\n    \"category\": \"Process\",\n    \"term\": \"GO:0051384\",\n    \"number_of_genes\": 3,\n    \"number_of_genes_in_background\": 180,\n    \"ncbiTaxonId\": 10090,\n    \"inputGenes\": [\n      \"FOS\",\n      \"TNF\",\n      \"NR3C1\"\n    ],\n    \"preferredNames\": [\n      \"Fos\",\n      \"Tnf\",\n      \"Nr3c1\"\n    ],\n    \"p_value\": 0.0002,\n    \"fdr\": 0.0318,\n    \"description\": \"Response to glucocorticoid\"\n  },\n  {\n    \"category\": \"Process\",\n    \"term\": \"GO:0010469\",\n    \"number_of_genes\": 3,\n    \"number_of_genes_in_background\": 181,\n    \"ncbiTaxonId\": 10090,\n    \"inputGenes\": [\n      \"ARC\",\n      \"TNF\",\n      \"DLG4\"\n    ],\n    \"preferredNames\": [\n      \"Arc\",\n      \"Tnf\",\n      \"Dlg4\"\n    ],\n    \"p_value\": 0.0002,\n    \"fdr\": 0.032,\n    \"description\": \"Regulation of signaling receptor activity\"\n  },\n  {\n    \"category\": \"Process\",\n    \"term\": \"GO:0048583\",\n    \"number_of_genes\": 9,\n    \"number_of_genes_in_background\": 4029,\n    \"ncbiTaxonId\": 10090,\n    \"inputGenes\": [\n      \"ARC\",\n      \"TNF\",\n      \"BDNF\",\n      \"SYP\",\n      \"EGR1\",\n      \"NCOA1\",\n      \"DLG4\",\n      \"NR3C1\",\n      \"AIF1\"\n    ],\n    \"preferredNames\": [\n      \"Arc\",\n      \"Tnf\",\n      \"Bdnf\",\n      \"Syp\",\n      \"Egr1\",\n      \"Ncoa1\",\n      \"Dlg4\",\n      \"Nr3c1\",\n      \"Aif1\"\n    ],\n    \"p_value\": 0.0002,\n    \"fdr\": 0.032,\n    \"description\": \"Regulation of response to stimulus\"\n  },\n  {\n    \"category\": \"Process\",\n    \"term\": \"GO:0034097\",\n    \"number_of_genes\": 5,\n    \"number_of_genes_in_background\": 931,\n    \"ncbiTaxonId\": 10090,\n    \"inputGenes\": [\n      \"FOS\",\n      \"TNF\",\n      \"CREB1\",\n      \"EGR1\",\n      \"AIF1\"\n    ],\n    \"preferredNames\": [\n      \"Fos\",\n      \"Tnf\",\n      \"Creb1\",\n      \"Egr1\",\n      \"Aif1\"\n    ],\n    \"p_value\": 0.00021,\n    \"fdr\": 0.0324,\n    \"description\": \"Response to cytokine\"\n  },\n  {\n    \"category\": \"Process\",\n    \"term\": \"GO:0033993\",\n    \"number_of_genes\": 5,\n    \"number_of_genes_in_background\": 935,\n    \"ncbiTaxonId\": 10090,\n    \"inputGenes\": [\n      \"FOS\",\n      \"TNF\",\n      \"CREB1\",\n      \"NCOA1\",\n      \"NR3C1\"\n    ],\n    \"preferredNames\": [\n      \"Fos\",\n      \"Tnf\",\n      \"Creb1\",\n      \"Ncoa1\",\n      \"Nr3c1\"\n    ],\n    \"p_value\": 0.00021,\n    \"fdr\": 0.0327,\n    \"description\": \"Response to lipid\"\n  },\n  {\n    \"category\": \"Process\",\n    \"term\": \"GO:0031099\",\n    \"number_of_genes\": 3,\n    \"number_of_genes_in_background\": 186,\n    \"ncbiTaxonId\": 10090,\n    \"inputGenes\": [\n      \"TNF\",\n      \"BDNF\",\n      \"GFAP\"\n    ],\n    \"preferredNames\": [\n      \"Tnf\",\n      \"Bdnf\",\n      \"Gfap\"\n    ],\n    \"p_value\": 0.00022,\n    \"fdr\": 0.0332,\n    \"description\": \"Regeneration\"\n  },\n  {\n    \"category\": \"Process\",\n    \"term\": \"GO:0009410\",\n    \"number_of_genes\": 4,\n    \"number_of_genes_in_background\": 495,\n    \"ncbiTaxonId\": 10090,\n    \"inputGenes\": [\n      \"FOS\",\n      \"TNF\",\n      \"BDNF\",\n      \"CREB1\"\n    ],\n    \"preferredNames\": [\n      \"Fos\",\n      \"Tnf\",\n      \"Bdnf\",\n      \"Creb1\"\n    ],\n    \"p_value\": 0.00022,\n    \"fdr\": 0.034,\n    \"description\": \"Response to xenobiotic stimulus\"\n  },\n  {\n    \"category\": \"Process\",\n    \"term\": \"GO:1901652\",\n    \"number_of_genes\": 4,\n    \"number_of_genes_in_background\": 497,\n    \"ncbiTaxonId\": 10090,\n    \"inputGenes\": [\n      \"FOS\",\n      \"TNF\",\n      \"CREB1\",\n      \"EGR1\"\n    ],\n    \"preferredNames\": [\n      \"Fos\",\n      \"Tnf\",\n      \"Creb1\",\n      \"Egr1\"\n    ],\n    \"p_value\": 0.00023,\n    \"fdr\": 0.034,\n    \"description\": \"Response to peptide\"\n  },\n  {\n    \"category\": \"Process\",\n    \"term\": \"GO:0048731\",\n    \"number_of_genes\": 9,\n    \"number_of_genes_in_background\": 4105,\n    \"ncbiTaxonId\": 10090,\n    \"inputGenes\": [\n      \"FOS\",\n      \"TNF\",\n      \"BDNF\",\n      \"CREB1\",\n      \"GFAP\",\n      \"EGR1\",\n      \"NCOA1\",\n      \"DLG4\",\n      \"NR3C1\"\n    ],\n    \"preferredNames\": [\n      \"Fos\",\n      \"Tnf\",\n      \"Bdnf\",\n      \"Creb1\",\n      \"Gfap\",\n      \"Egr1\",\n      \"Ncoa1\",\n      \"Dlg4\",\n      \"Nr3c1\"\n    ],\n    \"p_value\": 0.00023,\n    \"fdr\": 0.0344,\n    \"description\": \"System development\"\n  },\n  {\n    \"category\": \"Process\",\n    \"term\": \"GO:0001819\",\n    \"number_of_genes\": 4,\n    \"number_of_genes_in_background\": 520,\n    \"ncbiTaxonId\": 10090,\n    \"inputGenes\": [\n      \"TNF\",\n      \"CREB1\",\n      \"EGR1\",\n      \"AIF1\"\n    ],\n    \"preferredNames\": [\n      \"Tnf\",\n      \"Creb1\",\n      \"Egr1\",\n      \"Aif1\"\n    ],\n    \"p_value\": 0.00027,\n    \"fdr\": 0.0389,\n    \"description\": \"Positive regulation of cytokine production\"\n  },\n  {\n    \"category\": \"Process\",\n    \"term\": \"GO:2000026\",\n    \"number_of_genes\": 6,\n    \"number_of_genes_in_background\": 1595,\n    \"ncbiTaxonId\": 10090,\n    \"inputGenes\": [\n      \"FOS\",\n      \"TNF\",\n      \"BDNF\",\n      \"CREB1\",\n      \"GFAP\",\n      \"NR3C1\"\n    ],\n    \"preferredNames\": [\n      \"Fos\",\n      \"Tnf\",\n      \"Bdnf\",\n      \"Creb1\",\n      \"Gfap\",\n      \"Nr3c1\"\n    ],\n    \"p_value\": 0.00028,\n    \"fdr\": 0.0389,\n    \"description\": \"Regulation of multicellular organismal development\"\n  },\n  {\n    \"category\": \"Process\",\n    \"term\": \"GO:0071248\",\n    \"number_of_genes\": 3,\n    \"number_of_genes_in_background\": 212,\n    \"ncbiTaxonId\": 10090,\n    \"inputGenes\": [\n      \"FOS\",\n      \"CREB1\",\n      \"DLG4\"\n    ],\n    \"preferredNames\": [\n      \"Fos\",\n      \"Creb1\",\n      \"Dlg4\"\n    ],\n    \"p_value\": 0.00032,\n    \"fdr\": 0.0418,\n    \"description\": \"Cellular response to metal ion\"\n  },\n  {\n    \"category\": \"Process\",\n    \"term\": \"GO:0071407\",\n    \"number_of_genes\": 4,\n    \"number_of_genes_in_background\": 540,\n    \"ncbiTaxonId\": 10090,\n    \"inputGenes\": [\n      \"TNF\",\n      \"CREB1\",\n      \"EGR1\",\n      \"NR3C1\"\n    ],\n    \"preferredNames\": [\n      \"Tnf\",\n      \"Creb1\",\n      \"Egr1\",\n      \"Nr3c1\"\n    ],\n    \"p_value\": 0.00031,\n    \"fdr\": 0.0418,\n    \"description\": \"Cellular response to organic cyclic compound\"\n  },\n  {\n    \"category\": \"Process\",\n    \"term\": \"GO:0032570\",\n    \"number_of_genes\": 2,\n    \"number_of_genes_in_background\": 41,\n    \"ncbiTaxonId\": 10090,\n    \"inputGenes\": [\n      \"FOS\",\n      \"NCOA1\"\n    ],\n    \"preferredNames\": [\n      \"Fos\",\n      \"Ncoa1\"\n    ],\n    \"p_value\": 0.00034,\n    \"fdr\": 0.044,\n    \"description\": \"Response to progesterone\"\n  },\n  {\n    \"category\": \"Process\",\n    \"term\": \"GO:0048639\",\n    \"number_of_genes\": 3,\n    \"number_of_genes_in_background\": 219,\n    \"ncbiTaxonId\": 10090,\n    \"inputGenes\": [\n      \"BDNF\",\n      \"CREB1\",\n      \"NR3C1\"\n    ],\n    \"preferredNames\": [\n      \"Bdnf\",\n      \"Creb1\",\n      \"Nr3c1\"\n    ],\n    \"p_value\": 0.00035,\n    \"fdr\": 0.0447,\n    \"description\": \"Positive regulation of developmental growth\"\n  },\n  {\n    \"category\": \"Process\",\n    \"term\": \"GO:0007178\",\n    \"number_of_genes\": 3,\n    \"number_of_genes_in_background\": 222,\n    \"ncbiTaxonId\": 10090,\n    \"inputGenes\": [\n      \"FOS\",\n      \"CREB1\",\n      \"EGR1\"\n    ],\n    \"preferredNames\": [\n      \"Fos\",\n      \"Creb1\",\n      \"Egr1\"\n    ],\n    \"p_value\": 0.00036,\n    \"fdr\": 0.0461,\n    \"description\": \"Transmembrane receptor protein serine/threonine kinase signaling pathway\"\n  },\n  {\n    \"category\": \"Component\",\n    \"term\": \"GO:0120025\",\n    \"number_of_genes\": 12,\n    \"number_of_genes_in_background\": 2622,\n    \"ncbiTaxonId\": 10090,\n    \"inputGenes\": [\n      \"S100A6\",\n      \"FOS\",\n      \"ARC\",\n      \"S100A11\",\n      \"BDNF\",\n      \"CREB1\",\n      \"GFAP\",\n      \"SYP\",\n      \"NCOA1\",\n      \"DLG4\",\n      \"NR3C1\",\n      \"AIF1\"\n    ],\n    \"preferredNames\": [\n      \"S100a6\",\n      \"Fos\",\n      \"Arc\",\n      \"S100a11\",\n      \"Bdnf\",\n      \"Creb1\",\n      \"Gfap\",\n      \"Syp\",\n      \"Ncoa1\",\n      \"Dlg4\",\n      \"Nr3c1\",\n      \"Aif1\"\n    ],\n    \"p_value\": 6.61e-10,\n    \"fdr\": 1.36e-06,\n    \"description\": \"Plasma membrane bounded cell projection\"\n  },\n  {\n    \"category\": \"Component\",\n    \"term\": \"GO:0043005\",\n    \"number_of_genes\": 8,\n    \"number_of_genes_in_background\": 1721,\n    \"ncbiTaxonId\": 10090,\n    \"inputGenes\": [\n      \"FOS\",\n      \"ARC\",\n      \"BDNF\",\n      \"CREB1\",\n      \"SYP\",\n      \"NCOA1\",\n      \"DLG4\",\n      \"NR3C1\"\n    ],\n    \"preferredNames\": [\n      \"Fos\",\n      \"Arc\",\n      \"Bdnf\",\n      \"Creb1\",\n      \"Syp\",\n      \"Ncoa1\",\n      \"Dlg4\",\n      \"Nr3c1\"\n    ],\n    \"p_value\": 2.94e-06,\n    \"fdr\": 0.002,\n    \"description\": \"Neuron projection\"\n  },\n  {\n    \"category\": \"Component\",\n    \"term\": \"GO:0044309\",\n    \"number_of_genes\": 4,\n    \"number_of_genes_in_background\": 236,\n    \"ncbiTaxonId\": 10090,\n    \"inputGenes\": [\n      \"ARC\",\n      \"SYP\",\n      \"DLG4\",\n      \"NR3C1\"\n    ],\n    \"preferredNames\": [\n      \"Arc\",\n      \"Syp\",\n      \"Dlg4\",\n      \"Nr3c1\"\n    ],\n    \"p_value\": 1.3e-05,\n    \"fdr\": 0.0067,\n    \"description\": \"Neuron spine\"\n  },\n  {\n    \"category\": \"Component\",\n    \"term\": \"GO:0036477\",\n    \"number_of_genes\": 6,\n    \"number_of_genes_in_background\": 1168,\n    \"ncbiTaxonId\": 10090,\n    \"inputGenes\": [\n      \"ARC\",\n      \"TNF\",\n      \"BDNF\",\n      \"DLG4\",\n      \"NR3C1\",\n      \"AIF1\"\n    ],\n    \"preferredNames\": [\n      \"Arc\",\n      \"Tnf\",\n      \"Bdnf\",\n      \"Dlg4\",\n      \"Nr3c1\",\n      \"Aif1\"\n    ],\n    \"p_value\": 4.91e-05,\n    \"fdr\": 0.0201,\n    \"description\": \"Somatodendritic compartment\"\n  },\n  {\n    \"category\": \"Component\",\n    \"term\": \"GO:0099503\",\n    \"number_of_genes\": 5,\n    \"number_of_genes_in_background\": 710,\n    \"ncbiTaxonId\": 10090,\n    \"inputGenes\": [\n      \"ARC\",\n      \"TNF\",\n      \"BDNF\",\n      \"SYP\",\n      \"DLG4\"\n    ],\n    \"preferredNames\": [\n      \"Arc\",\n      \"Tnf\",\n      \"Bdnf\",\n      \"Syp\",\n      \"Dlg4\"\n    ],\n    \"p_value\": 5.79e-05,\n    \"fdr\": 0.0201,\n    \"description\": \"Secretory vesicle\"\n  },\n  {\n    \"category\": \"Component\",\n    \"term\": \"GO:0098794\",\n    \"number_of_genes\": 5,\n    \"number_of_genes_in_background\": 801,\n    \"ncbiTaxonId\": 10090,\n    \"inputGenes\": [\n      \"ARC\",\n      \"BDNF\",\n      \"SYP\",\n      \"DLG4\",\n      \"NR3C1\"\n    ],\n    \"preferredNames\": [\n      \"Arc\",\n      \"Bdnf\",\n      \"Syp\",\n      \"Dlg4\",\n      \"Nr3c1\"\n    ],\n    \"p_value\": 0.0001,\n    \"fdr\": 0.0299,\n    \"description\": \"Postsynapse\"\n  },\n  {\n    \"category\": \"Component\",\n    \"term\": \"GO:0014069\",\n    \"number_of_genes\": 4,\n    \"number_of_genes_in_background\": 431,\n    \"ncbiTaxonId\": 10090,\n    \"inputGenes\": [\n      \"ARC\",\n      \"SYP\",\n      \"DLG4\",\n      \"NR3C1\"\n    ],\n    \"preferredNames\": [\n      \"Arc\",\n      \"Syp\",\n      \"Dlg4\",\n      \"Nr3c1\"\n    ],\n    \"p_value\": 0.00013,\n    \"fdr\": 0.0339,\n    \"description\": \"Postsynaptic density\"\n  },\n  {\n    \"category\": \"Component\",\n    \"term\": \"GO:0001726\",\n    \"number_of_genes\": 3,\n    \"number_of_genes_in_background\": 189,\n    \"ncbiTaxonId\": 10090,\n    \"inputGenes\": [\n      \"S100A6\",\n      \"S100A11\",\n      \"AIF1\"\n    ],\n    \"preferredNames\": [\n      \"S100a6\",\n      \"S100a11\",\n      \"Aif1\"\n    ],\n    \"p_value\": 0.00023,\n    \"fdr\": 0.0365,\n    \"description\": \"Ruffle\"\n  },\n  {\n    \"category\": \"Component\",\n    \"term\": \"GO:0001891\",\n    \"number_of_genes\": 2,\n    \"number_of_genes_in_background\": 30,\n    \"ncbiTaxonId\": 10090,\n    \"inputGenes\": [\n      \"TNF\",\n      \"AIF1\"\n    ],\n    \"preferredNames\": [\n      \"Tnf\",\n      \"Aif1\"\n    ],\n    \"p_value\": 0.00019,\n    \"fdr\": 0.0365,\n    \"description\": \"Phagocytic cup\"\n  },\n  {\n    \"category\": \"Component\",\n    \"term\": \"GO:0005737\",\n    \"number_of_genes\": 14,\n    \"number_of_genes_in_background\": 11788,\n    \"ncbiTaxonId\": 10090,\n    \"inputGenes\": [\n      \"S100A6\",\n      \"FOS\",\n      \"ARC\",\n      \"TNF\",\n      \"S100A11\",\n      \"BDNF\",\n      \"CREB1\",\n      \"GFAP\",\n      \"SYP\",\n      \"EGR1\",\n      \"NCOA1\",\n      \"DLG4\",\n      \"NR3C1\",\n      \"AIF1\"\n    ],\n    \"preferredNames\": [\n      \"S100a6\",\n      \"Fos\",\n      \"Arc\",\n      \"Tnf\",\n      \"S100a11\",\n      \"Bdnf\",\n      \"Creb1\",\n      \"Gfap\",\n      \"Syp\",\n      \"Egr1\",\n      \"Ncoa1\",\n      \"Dlg4\",\n      \"Nr3c1\",\n      \"Aif1\"\n    ],\n    \"p_value\": 0.00018,\n    \"fdr\": 0.0365,\n    \"description\": \"Cytoplasm\"\n  },\n  {\n    \"category\": \"Component\",\n    \"term\": \"GO:0043231\",\n    \"number_of_genes\": 14,\n    \"number_of_genes_in_background\": 11954,\n    \"ncbiTaxonId\": 10090,\n    \"inputGenes\": [\n      \"S100A6\",\n      \"FOS\",\n      \"ARC\",\n      \"TNF\",\n      \"S100A11\",\n      \"BDNF\",\n      \"CREB1\",\n      \"GFAP\",\n      \"SYP\",\n      \"EGR1\",\n      \"NCOA1\",\n      \"DLG4\",\n      \"NR3C1\",\n      \"AIF1\"\n    ],\n    \"preferredNames\": [\n      \"S100a6\",\n      \"Fos\",\n      \"Arc\",\n      \"Tnf\",\n      \"S100a11\",\n      \"Bdnf\",\n      \"Creb1\",\n      \"Gfap\",\n      \"Syp\",\n      \"Egr1\",\n      \"Ncoa1\",\n      \"Dlg4\",\n      \"Nr3c1\",\n      \"Aif1\"\n    ],\n    \"p_value\": 0.00022,\n    \"fdr\": 0.0365,\n    \"description\": \"Intracellular membrane-bounded organelle\"\n  },\n  {\n    \"category\": \"Component\",\n    \"term\": \"GO:0098562\",\n    \"number_of_genes\": 3,\n    \"number_of_genes_in_background\": 214,\n    \"ncbiTaxonId\": 10090,\n    \"inputGenes\": [\n      \"S100A6\",\n      \"GFAP\",\n      \"DLG4\"\n    ],\n    \"preferredNames\": [\n      \"S100a6\",\n      \"Gfap\",\n      \"Dlg4\"\n    ],\n    \"p_value\": 0.00032,\n    \"fdr\": 0.0415,\n    \"description\": \"Cytoplasmic side of membrane\"\n  },\n  {\n    \"category\": \"Component\",\n    \"term\": \"GO:0043197\",\n    \"number_of_genes\": 3,\n    \"number_of_genes_in_background\": 231,\n    \"ncbiTaxonId\": 10090,\n    \"inputGenes\": [\n      \"ARC\",\n      \"DLG4\",\n      \"NR3C1\"\n    ],\n    \"preferredNames\": [\n      \"Arc\",\n      \"Dlg4\",\n      \"Nr3c1\"\n    ],\n    \"p_value\": 0.0004,\n    \"fdr\": 0.0423,\n    \"description\": \"Dendritic spine\"\n  },\n  {\n    \"category\": \"Component\",\n    \"term\": \"GO:0044306\",\n    \"number_of_genes\": 3,\n    \"number_of_genes_in_background\": 220,\n    \"ncbiTaxonId\": 10090,\n    \"inputGenes\": [\n      \"BDNF\",\n      \"SYP\",\n      \"DLG4\"\n    ],\n    \"preferredNames\": [\n      \"Bdnf\",\n      \"Syp\",\n      \"Dlg4\"\n    ],\n    \"p_value\": 0.00035,\n    \"fdr\": 0.0423,\n    \"description\": \"Neuron projection terminus\"\n  },\n  {\n    \"category\": \"Component\",\n    \"term\": \"GO:0097386\",\n    \"number_of_genes\": 2,\n    \"number_of_genes_in_background\": 43,\n    \"ncbiTaxonId\": 10090,\n    \"inputGenes\": [\n      \"GFAP\",\n      \"AIF1\"\n    ],\n    \"preferredNames\": [\n      \"Gfap\",\n      \"Aif1\"\n    ],\n    \"p_value\": 0.00037,\n    \"fdr\": 0.0423,\n    \"description\": \"Glial cell projection\"\n  },\n  {\n    \"category\": \"Component\",\n    \"term\": \"GO:0090575\",\n    \"number_of_genes\": 3,\n    \"number_of_genes_in_background\": 247,\n    \"ncbiTaxonId\": 10090,\n    \"inputGenes\": [\n      \"FOS\",\n      \"CREB1\",\n      \"NCOA1\"\n    ],\n    \"preferredNames\": [\n      \"Fos\",\n      \"Creb1\",\n      \"Ncoa1\"\n    ],\n    \"p_value\": 0.00049,\n    \"fdr\": 0.0479,\n    \"description\": \"RNA polymerase II transcription regulator complex\"\n  },\n  {\n    \"category\": \"Function\",\n    \"term\": \"GO:0005515\",\n    \"number_of_genes\": 14,\n    \"number_of_genes_in_background\": 7635,\n    \"ncbiTaxonId\": 10090,\n    \"inputGenes\": [\n      \"S100A6\",\n      \"FOS\",\n      \"ARC\",\n      \"TNF\",\n      \"S100A11\",\n      \"BDNF\",\n      \"CREB1\",\n      \"GFAP\",\n      \"SYP\",\n      \"EGR1\",\n      \"NCOA1\",\n      \"DLG4\",\n      \"NR3C1\",\n      \"AIF1\"\n    ],\n    \"preferredNames\": [\n      \"S100a6\",\n      \"Fos\",\n      \"Arc\",\n      \"Tnf\",\n      \"S100a11\",\n      \"Bdnf\",\n      \"Creb1\",\n      \"Gfap\",\n      \"Syp\",\n      \"Egr1\",\n      \"Ncoa1\",\n      \"Dlg4\",\n      \"Nr3c1\",\n      \"Aif1\"\n    ],\n    \"p_value\": 4.11e-07,\n    \"fdr\": 0.002,\n    \"description\": \"Protein binding\"\n  },\n  {\n    \"category\": \"Function\",\n    \"term\": \"GO:0001046\",\n    \"number_of_genes\": 3,\n    \"number_of_genes_in_background\": 48,\n    \"ncbiTaxonId\": 10090,\n    \"inputGenes\": [\n      \"FOS\",\n      \"EGR1\",\n      \"NR3C1\"\n    ],\n    \"preferredNames\": [\n      \"Fos\",\n      \"Egr1\",\n      \"Nr3c1\"\n    ],\n    \"p_value\": 4.28e-06,\n    \"fdr\": 0.0105,\n    \"description\": \"Core promoter sequence-specific DNA binding\"\n  },\n  {\n    \"category\": \"Function\",\n    \"term\": \"GO:0044877\",\n    \"number_of_genes\": 7,\n    \"number_of_genes_in_background\": 1602,\n    \"ncbiTaxonId\": 10090,\n    \"inputGenes\": [\n      \"FOS\",\n      \"GFAP\",\n      \"SYP\",\n      \"NCOA1\",\n      \"DLG4\",\n      \"NR3C1\",\n      \"AIF1\"\n    ],\n    \"preferredNames\": [\n      \"Fos\",\n      \"Gfap\",\n      \"Syp\",\n      \"Ncoa1\",\n      \"Dlg4\",\n      \"Nr3c1\",\n      \"Aif1\"\n    ],\n    \"p_value\": 2.5e-05,\n    \"fdr\": 0.0409,\n    \"description\": \"Protein-containing complex binding\"\n  },\n  {\n    \"category\": \"Function\",\n    \"term\": \"GO:0042802\",\n    \"number_of_genes\": 8,\n    \"number_of_genes_in_background\": 2406,\n    \"ncbiTaxonId\": 10090,\n    \"inputGenes\": [\n      \"S100A6\",\n      \"FOS\",\n      \"TNF\",\n      \"S100A11\",\n      \"CREB1\",\n      \"GFAP\",\n      \"SYP\",\n      \"NR3C1\"\n    ],\n    \"preferredNames\": [\n      \"S100a6\",\n      \"Fos\",\n      \"Tnf\",\n      \"S100a11\",\n      \"Creb1\",\n      \"Gfap\",\n      \"Syp\",\n      \"Nr3c1\"\n    ],\n    \"p_value\": 3.56e-05,\n    \"fdr\": 0.0436,\n    \"description\": \"Identical protein binding\"\n  },\n  {\n    \"category\": \"Function\",\n    \"term\": \"GO:0044548\",\n    \"number_of_genes\": 2,\n    \"number_of_genes_in_background\": 14,\n    \"ncbiTaxonId\": 10090,\n    \"inputGenes\": [\n      \"S100A6\",\n      \"S100A11\"\n    ],\n    \"preferredNames\": [\n      \"S100a6\",\n      \"S100a11\"\n    ],\n    \"p_value\": 4.55e-05,\n    \"fdr\": 0.0446,\n    \"description\": \"S100 protein binding\"\n  },\n  {\n    \"category\": \"TISSUES\",\n    \"term\": \"BTO:0000099\",\n    \"number_of_genes\": 4,\n    \"number_of_genes_in_background\": 15,\n    \"ncbiTaxonId\": 10090,\n    \"inputGenes\": [\n      \"TNF\",\n      \"BDNF\",\n      \"GFAP\",\n      \"AIF1\"\n    ],\n    \"preferredNames\": [\n      \"Tnf\",\n      \"Bdnf\",\n      \"Gfap\",\n      \"Aif1\"\n    ],\n    \"p_value\": 4.06e-10,\n    \"fdr\": 5.75e-07,\n    \"description\": \"Astrocyte\"\n  },\n  {\n    \"category\": \"TISSUES\",\n    \"term\": \"BTO:0000823\",\n    \"number_of_genes\": 4,\n    \"number_of_genes_in_background\": 16,\n    \"ncbiTaxonId\": 10090,\n    \"inputGenes\": [\n      \"FOS\",\n      \"BDNF\",\n      \"GFAP\",\n      \"AIF1\"\n    ],\n    \"preferredNames\": [\n      \"Fos\",\n      \"Bdnf\",\n      \"Gfap\",\n      \"Aif1\"\n    ],\n    \"p_value\": 5.07e-10,\n    \"fdr\": 5.75e-07,\n    \"description\": \"Cerebral gray matter\"\n  },\n  {\n    \"category\": \"TISSUES\",\n    \"term\": \"BTO:0000925\",\n    \"number_of_genes\": 6,\n    \"number_of_genes_in_background\": 144,\n    \"ncbiTaxonId\": 10090,\n    \"inputGenes\": [\n      \"FOS\",\n      \"TNF\",\n      \"BDNF\",\n      \"CREB1\",\n      \"GFAP\",\n      \"DLG4\"\n    ],\n    \"preferredNames\": [\n      \"Fos\",\n      \"Tnf\",\n      \"Bdnf\",\n      \"Creb1\",\n      \"Gfap\",\n      \"Dlg4\"\n    ],\n    \"p_value\": 2.71e-10,\n    \"fdr\": 5.75e-07,\n    \"description\": \"Nerve\"\n  },\n  {\n    \"category\": \"TISSUES\",\n    \"term\": \"BTO:0000484\",\n    \"number_of_genes\": 5,\n    \"number_of_genes_in_background\": 86,\n    \"ncbiTaxonId\": 10090,\n    \"inputGenes\": [\n      \"FOS\",\n      \"BDNF\",\n      \"GFAP\",\n      \"SYP\",\n      \"DLG4\"\n    ],\n    \"preferredNames\": [\n      \"Fos\",\n      \"Bdnf\",\n      \"Gfap\",\n      \"Syp\",\n      \"Dlg4\"\n    ],\n    \"p_value\": 2.18e-09,\n    \"fdr\": 6.59e-07,\n    \"description\": \"Frontal lobe\"\n  },\n  {\n    \"category\": \"TISSUES\",\n    \"term\": \"BTO:0001355\",\n    \"number_of_genes\": 6,\n    \"number_of_genes_in_background\": 213,\n    \"ncbiTaxonId\": 10090,\n    \"inputGenes\": [\n      \"FOS\",\n      \"BDNF\",\n      \"GFAP\",\n      \"SYP\",\n      \"DLG4\",\n      \"AIF1\"\n    ],\n    \"preferredNames\": [\n      \"Fos\",\n      \"Bdnf\",\n      \"Gfap\",\n      \"Syp\",\n      \"Dlg4\",\n      \"Aif1\"\n    ],\n    \"p_value\": 2.66e-09,\n    \"fdr\": 7.03e-07,\n    \"description\": \"Temporal lobe\"\n  },\n  {\n    \"category\": \"TISSUES\",\n    \"term\": \"BTO:0000938\",\n    \"number_of_genes\": 5,\n    \"number_of_genes_in_background\": 93,\n    \"ncbiTaxonId\": 10090,\n    \"inputGenes\": [\n      \"FOS\",\n      \"TNF\",\n      \"BDNF\",\n      \"GFAP\",\n      \"DLG4\"\n    ],\n    \"preferredNames\": [\n      \"Fos\",\n      \"Tnf\",\n      \"Bdnf\",\n      \"Gfap\",\n      \"Dlg4\"\n    ],\n    \"p_value\": 3.17e-09,\n    \"fdr\": 7.47e-07,\n    \"description\": \"Neuron\"\n  },\n  {\n    \"category\": \"TISSUES\",\n    \"term\": \"BTO:0000928\",\n    \"number_of_genes\": 6,\n    \"number_of_genes_in_background\": 314,\n    \"ncbiTaxonId\": 10090,\n    \"inputGenes\": [\n      \"FOS\",\n      \"BDNF\",\n      \"GFAP\",\n      \"SYP\",\n      \"DLG4\",\n      \"AIF1\"\n    ],\n    \"preferredNames\": [\n      \"Fos\",\n      \"Bdnf\",\n      \"Gfap\",\n      \"Syp\",\n      \"Dlg4\",\n      \"Aif1\"\n    ],\n    \"p_value\": 2.56e-08,\n    \"fdr\": 4.93e-06,\n    \"description\": \"Limbic system\"\n  },\n  {\n    \"category\": \"TISSUES\",\n    \"term\": \"BTO:0001279\",\n    \"number_of_genes\": 5,\n    \"number_of_genes_in_background\": 175,\n    \"ncbiTaxonId\": 10090,\n    \"inputGenes\": [\n      \"FOS\",\n      \"TNF\",\n      \"BDNF\",\n      \"GFAP\",\n      \"AIF1\"\n    ],\n    \"preferredNames\": [\n      \"Fos\",\n      \"Tnf\",\n      \"Bdnf\",\n      \"Gfap\",\n      \"Aif1\"\n    ],\n    \"p_value\": 6.76e-08,\n    \"fdr\": 1.19e-05,\n    \"description\": \"Spinal cord\"\n  },\n  {\n    \"category\": \"TISSUES\",\n    \"term\": \"BTO:0000601\",\n    \"number_of_genes\": 5,\n    \"number_of_genes_in_background\": 185,\n    \"ncbiTaxonId\": 10090,\n    \"inputGenes\": [\n      \"BDNF\",\n      \"GFAP\",\n      \"SYP\",\n      \"DLG4\",\n      \"AIF1\"\n    ],\n    \"preferredNames\": [\n      \"Bdnf\",\n      \"Gfap\",\n      \"Syp\",\n      \"Dlg4\",\n      \"Aif1\"\n    ],\n    \"p_value\": 8.85e-08,\n    \"fdr\": 1.44e-05,\n    \"description\": \"Hippocampus\"\n  },\n  {\n    \"category\": \"TISSUES\",\n    \"term\": \"BTO:0002496\",\n    \"number_of_genes\": 3,\n    \"number_of_genes_in_background\": 12,\n    \"ncbiTaxonId\": 10090,\n    \"inputGenes\": [\n      \"BDNF\",\n      \"GFAP\",\n      \"AIF1\"\n    ],\n    \"preferredNames\": [\n      \"Bdnf\",\n      \"Gfap\",\n      \"Aif1\"\n    ],\n    \"p_value\": 9.48e-08,\n    \"fdr\": 1.44e-05,\n    \"description\": \"Dentate gyrus\"\n  },\n  {\n    \"category\": \"TISSUES\",\n    \"term\": \"BTO:0001484\",\n    \"number_of_genes\": 10,\n    \"number_of_genes_in_background\": 2762,\n    \"ncbiTaxonId\": 10090,\n    \"inputGenes\": [\n      \"FOS\",\n      \"TNF\",\n      \"BDNF\",\n      \"CREB1\",\n      \"GFAP\",\n      \"SYP\",\n      \"NCOA1\",\n      \"DLG4\",\n      \"NR3C1\",\n      \"AIF1\"\n    ],\n    \"preferredNames\": [\n      \"Fos\",\n      \"Tnf\",\n      \"Bdnf\",\n      \"Creb1\",\n      \"Gfap\",\n      \"Syp\",\n      \"Ncoa1\",\n      \"Dlg4\",\n      \"Nr3c1\",\n      \"Aif1\"\n    ],\n    \"p_value\": 6.53e-07,\n    \"fdr\": 6.92e-05,\n    \"description\": \"Nervous system\"\n  },\n  {\n    \"category\": \"TISSUES\",\n    \"term\": \"BTO:0000078\",\n    \"number_of_genes\": 3,\n    \"number_of_genes_in_background\": 42,\n    \"ncbiTaxonId\": 10090,\n    \"inputGenes\": [\n      \"TNF\",\n      \"GFAP\",\n      \"AIF1\"\n    ],\n    \"preferredNames\": [\n      \"Tnf\",\n      \"Gfap\",\n      \"Aif1\"\n    ],\n    \"p_value\": 2.92e-06,\n    \"fdr\": 0.00028,\n    \"description\": \"Microglia\"\n  },\n  {\n    \"category\": \"TISSUES\",\n    \"term\": \"BTO:0004249\",\n    \"number_of_genes\": 2,\n    \"number_of_genes_in_background\": 3,\n    \"ncbiTaxonId\": 10090,\n    \"inputGenes\": [\n      \"FOS\",\n      \"BDNF\"\n    ],\n    \"preferredNames\": [\n      \"Fos\",\n      \"Bdnf\"\n    ],\n    \"p_value\": 3.81e-06,\n    \"fdr\": 0.00035,\n    \"description\": \"Anterior cingulate cortex\"\n  },\n  {\n    \"category\": \"TISSUES\",\n    \"term\": \"BTO:0000142\",\n    \"number_of_genes\": 9,\n    \"number_of_genes_in_background\": 2575,\n    \"ncbiTaxonId\": 10090,\n    \"inputGenes\": [\n      \"FOS\",\n      \"TNF\",\n      \"BDNF\",\n      \"GFAP\",\n      \"SYP\",\n      \"NCOA1\",\n      \"DLG4\",\n      \"NR3C1\",\n      \"AIF1\"\n    ],\n    \"preferredNames\": [\n      \"Fos\",\n      \"Tnf\",\n      \"Bdnf\",\n      \"Gfap\",\n      \"Syp\",\n      \"Ncoa1\",\n      \"Dlg4\",\n      \"Nr3c1\",\n      \"Aif1\"\n    ],\n    \"p_value\": 5.11e-06,\n    \"fdr\": 0.00042,\n    \"description\": \"Brain\"\n  },\n  {\n    \"category\": \"TISSUES\",\n    \"term\": \"BTO:0000284\",\n    \"number_of_genes\": 8,\n    \"number_of_genes_in_background\": 1844,\n    \"ncbiTaxonId\": 10090,\n    \"inputGenes\": [\n      \"S100A6\",\n      \"TNF\",\n      \"S100A11\",\n      \"BDNF\",\n      \"GFAP\",\n      \"NCOA1\",\n      \"NR3C1\",\n      \"AIF1\"\n    ],\n    \"preferredNames\": [\n      \"S100a6\",\n      \"Tnf\",\n      \"S100a11\",\n      \"Bdnf\",\n      \"Gfap\",\n      \"Ncoa1\",\n      \"Nr3c1\",\n      \"Aif1\"\n    ],\n    \"p_value\": 4.94e-06,\n    \"fdr\": 0.00042,\n    \"description\": \"Organism form\"\n  },\n  {\n    \"category\": \"TISSUES\",\n    \"term\": \"BTO:0000801\",\n    \"number_of_genes\": 4,\n    \"number_of_genes_in_background\": 182,\n    \"ncbiTaxonId\": 10090,\n    \"inputGenes\": [\n      \"FOS\",\n      \"TNF\",\n      \"GFAP\",\n      \"AIF1\"\n    ],\n    \"preferredNames\": [\n      \"Fos\",\n      \"Tnf\",\n      \"Gfap\",\n      \"Aif1\"\n    ],\n    \"p_value\": 4.76e-06,\n    \"fdr\": 0.00042,\n    \"description\": \"Macrophage\"\n  },\n  {\n    \"category\": \"TISSUES\",\n    \"term\": \"BTO:0005206\",\n    \"number_of_genes\": 2,\n    \"number_of_genes_in_background\": 4,\n    \"ncbiTaxonId\": 10090,\n    \"inputGenes\": [\n      \"TNF\",\n      \"BDNF\"\n    ],\n    \"preferredNames\": [\n      \"Tnf\",\n      \"Bdnf\"\n    ],\n    \"p_value\": 5.71e-06,\n    \"fdr\": 0.00045,\n    \"description\": \"Middle cerebral artery\"\n  },\n  {\n    \"category\": \"TISSUES\",\n    \"term\": \"BTO:0003350\",\n    \"number_of_genes\": 2,\n    \"number_of_genes_in_background\": 5,\n    \"ncbiTaxonId\": 10090,\n    \"inputGenes\": [\n      \"TNF\",\n      \"AIF1\"\n    ],\n    \"preferredNames\": [\n      \"Tnf\",\n      \"Aif1\"\n    ],\n    \"p_value\": 7.99e-06,\n    \"fdr\": 0.00058,\n    \"description\": \"BV-2 cell\"\n  },\n  {\n    \"category\": \"TISSUES\",\n    \"term\": \"BTO:0000144\",\n    \"number_of_genes\": 2,\n    \"number_of_genes_in_background\": 6,\n    \"ncbiTaxonId\": 10090,\n    \"inputGenes\": [\n      \"GFAP\",\n      \"AIF1\"\n    ],\n    \"preferredNames\": [\n      \"Gfap\",\n      \"Aif1\"\n    ],\n    \"p_value\": 1.06e-05,\n    \"fdr\": 0.00073,\n    \"description\": \"Meninx\"\n  },\n  {\n    \"category\": \"TISSUES\",\n    \"term\": \"BTO:0000615\",\n    \"number_of_genes\": 2,\n    \"number_of_genes_in_background\": 6,\n    \"ncbiTaxonId\": 10090,\n    \"inputGenes\": [\n      \"GFAP\",\n      \"AIF1\"\n    ],\n    \"preferredNames\": [\n      \"Gfap\",\n      \"Aif1\"\n    ],\n    \"p_value\": 1.06e-05,\n    \"fdr\": 0.00073,\n    \"description\": \"Corpus callosum\"\n  },\n  {\n    \"category\": \"TISSUES\",\n    \"term\": \"BTO:0000237\",\n    \"number_of_genes\": 2,\n    \"number_of_genes_in_background\": 7,\n    \"ncbiTaxonId\": 10090,\n    \"inputGenes\": [\n      \"TNF\",\n      \"BDNF\"\n    ],\n    \"preferredNames\": [\n      \"Tnf\",\n      \"Bdnf\"\n    ],\n    \"p_value\": 1.37e-05,\n    \"fdr\": 0.00083,\n    \"description\": \"Cerebrospinal fluid\"\n  },\n  {\n    \"category\": \"TISSUES\",\n    \"term\": \"BTO:0004102\",\n    \"number_of_genes\": 2,\n    \"number_of_genes_in_background\": 7,\n    \"ncbiTaxonId\": 10090,\n    \"inputGenes\": [\n      \"BDNF\",\n      \"DLG4\"\n    ],\n    \"preferredNames\": [\n      \"Bdnf\",\n      \"Dlg4\"\n    ],\n    \"p_value\": 1.37e-05,\n    \"fdr\": 0.00083,\n    \"description\": \"Cerebral cortical neuron\"\n  },\n  {\n    \"category\": \"TISSUES\",\n    \"term\": \"BTO:0000962\",\n    \"number_of_genes\": 2,\n    \"number_of_genes_in_background\": 9,\n    \"ncbiTaxonId\": 10090,\n    \"inputGenes\": [\n      \"GFAP\",\n      \"AIF1\"\n    ],\n    \"preferredNames\": [\n      \"Gfap\",\n      \"Aif1\"\n    ],\n    \"p_value\": 2.09e-05,\n    \"fdr\": 0.0011,\n    \"description\": \"Oligodendrocyte\"\n  },\n  {\n    \"category\": \"TISSUES\",\n    \"term\": \"BTO:0002807\",\n    \"number_of_genes\": 2,\n    \"number_of_genes_in_background\": 9,\n    \"ncbiTaxonId\": 10090,\n    \"inputGenes\": [\n      \"FOS\",\n      \"BDNF\"\n    ],\n    \"preferredNames\": [\n      \"Fos\",\n      \"Bdnf\"\n    ],\n    \"p_value\": 2.09e-05,\n    \"fdr\": 0.0011,\n    \"description\": \"Prefrontal cortex\"\n  },\n  {\n    \"category\": \"TISSUES\",\n    \"term\": \"BTO:0003102\",\n    \"number_of_genes\": 2,\n    \"number_of_genes_in_background\": 10,\n    \"ncbiTaxonId\": 10090,\n    \"inputGenes\": [\n      \"BDNF\",\n      \"DLG4\"\n    ],\n    \"preferredNames\": [\n      \"Bdnf\",\n      \"Dlg4\"\n    ],\n    \"p_value\": 2.51e-05,\n    \"fdr\": 0.0013,\n    \"description\": \"Pyramidal neuron\"\n  },\n  {\n    \"category\": \"TISSUES\",\n    \"term\": \"BTO:0000235\",\n    \"number_of_genes\": 3,\n    \"number_of_genes_in_background\": 93,\n    \"ncbiTaxonId\": 10090,\n    \"inputGenes\": [\n      \"FOS\",\n      \"BDNF\",\n      \"GFAP\"\n    ],\n    \"preferredNames\": [\n      \"Fos\",\n      \"Bdnf\",\n      \"Gfap\"\n    ],\n    \"p_value\": 2.89e-05,\n    \"fdr\": 0.0014,\n    \"description\": \"Basal ganglion\"\n  },\n  {\n    \"category\": \"TISSUES\",\n    \"term\": \"BTO:0000236\",\n    \"number_of_genes\": 2,\n    \"number_of_genes_in_background\": 11,\n    \"ncbiTaxonId\": 10090,\n    \"inputGenes\": [\n      \"GFAP\",\n      \"AIF1\"\n    ],\n    \"preferredNames\": [\n      \"Gfap\",\n      \"Aif1\"\n    ],\n    \"p_value\": 2.96e-05,\n    \"fdr\": 0.0014,\n    \"description\": \"Cerebral white matter\"\n  },\n  {\n    \"category\": \"TISSUES\",\n    \"term\": \"BTO:0001043\",\n    \"number_of_genes\": 2,\n    \"number_of_genes_in_background\": 17,\n    \"ncbiTaxonId\": 10090,\n    \"inputGenes\": [\n      \"TNF\",\n      \"BDNF\"\n    ],\n    \"preferredNames\": [\n      \"Tnf\",\n      \"Bdnf\"\n    ],\n    \"p_value\": 6.48e-05,\n    \"fdr\": 0.0029,\n    \"description\": \"Adult\"\n  },\n  {\n    \"category\": \"TISSUES\",\n    \"term\": \"BTO:0002881\",\n    \"number_of_genes\": 2,\n    \"number_of_genes_in_background\": 17,\n    \"ncbiTaxonId\": 10090,\n    \"inputGenes\": [\n      \"BDNF\",\n      \"GFAP\"\n    ],\n    \"preferredNames\": [\n      \"Bdnf\",\n      \"Gfap\"\n    ],\n    \"p_value\": 6.48e-05,\n    \"fdr\": 0.0029,\n    \"description\": \"Neural stem cell\"\n  },\n  {\n    \"category\": \"TISSUES\",\n    \"term\": \"BTO:0001489\",\n    \"number_of_genes\": 13,\n    \"number_of_genes_in_background\": 8947,\n    \"ncbiTaxonId\": 10090,\n    \"inputGenes\": [\n      \"S100A6\",\n      \"FOS\",\n      \"TNF\",\n      \"S100A11\",\n      \"BDNF\",\n      \"CREB1\",\n      \"GFAP\",\n      \"SYP\",\n      \"EGR1\",\n      \"NCOA1\",\n      \"DLG4\",\n      \"NR3C1\",\n      \"AIF1\"\n    ],\n    \"preferredNames\": [\n      \"S100a6\",\n      \"Fos\",\n      \"Tnf\",\n      \"S100a11\",\n      \"Bdnf\",\n      \"Creb1\",\n      \"Gfap\",\n      \"Syp\",\n      \"Egr1\",\n      \"Ncoa1\",\n      \"Dlg4\",\n      \"Nr3c1\",\n      \"Aif1\"\n    ],\n    \"p_value\": 7.98e-05,\n    \"fdr\": 0.0034,\n    \"description\": \"Whole body\"\n  },\n  {\n    \"category\": \"TISSUES\",\n    \"term\": \"BTO:0003292\",\n    \"number_of_genes\": 2,\n    \"number_of_genes_in_background\": 22,\n    \"ncbiTaxonId\": 10090,\n    \"inputGenes\": [\n      \"FOS\",\n      \"TNF\"\n    ],\n    \"preferredNames\": [\n      \"Fos\",\n      \"Tnf\"\n    ],\n    \"p_value\": 0.0001,\n    \"fdr\": 0.0042,\n    \"description\": \"RAW-264.7 cell\"\n  },\n  {\n    \"category\": \"TISSUES\",\n    \"term\": \"BTO:0000379\",\n    \"number_of_genes\": 6,\n    \"number_of_genes_in_background\": 1447,\n    \"ncbiTaxonId\": 10090,\n    \"inputGenes\": [\n      \"S100A6\",\n      \"TNF\",\n      \"S100A11\",\n      \"GFAP\",\n      \"NCOA1\",\n      \"NR3C1\"\n    ],\n    \"preferredNames\": [\n      \"S100a6\",\n      \"Tnf\",\n      \"S100a11\",\n      \"Gfap\",\n      \"Ncoa1\",\n      \"Nr3c1\"\n    ],\n    \"p_value\": 0.00016,\n    \"fdr\": 0.0061,\n    \"description\": \"Embryo\"\n  },\n  {\n    \"category\": \"TISSUES\",\n    \"term\": \"BTO:0001042\",\n    \"number_of_genes\": 2,\n    \"number_of_genes_in_background\": 35,\n    \"ncbiTaxonId\": 10090,\n    \"inputGenes\": [\n      \"FOS\",\n      \"BDNF\"\n    ],\n    \"preferredNames\": [\n      \"Fos\",\n      \"Bdnf\"\n    ],\n    \"p_value\": 0.00025,\n    \"fdr\": 0.009,\n    \"description\": \"Amygdala\"\n  },\n  {\n    \"category\": \"TISSUES\",\n    \"term\": \"BTO:0000879\",\n    \"number_of_genes\": 2,\n    \"number_of_genes_in_background\": 36,\n    \"ncbiTaxonId\": 10090,\n    \"inputGenes\": [\n      \"FOS\",\n      \"GFAP\"\n    ],\n    \"preferredNames\": [\n      \"Fos\",\n      \"Gfap\"\n    ],\n    \"p_value\": 0.00026,\n    \"fdr\": 0.0093,\n    \"description\": \"Lateral ventricle\"\n  },\n  {\n    \"category\": \"TISSUES\",\n    \"term\": \"BTO:0000138\",\n    \"number_of_genes\": 2,\n    \"number_of_genes_in_background\": 51,\n    \"ncbiTaxonId\": 10090,\n    \"inputGenes\": [\n      \"FOS\",\n      \"GFAP\"\n    ],\n    \"preferredNames\": [\n      \"Fos\",\n      \"Gfap\"\n    ],\n    \"p_value\": 0.00052,\n    \"fdr\": 0.0173,\n    \"description\": \"Midbrain\"\n  },\n  {\n    \"category\": \"TISSUES\",\n    \"term\": \"BTO:0000570\",\n    \"number_of_genes\": 6,\n    \"number_of_genes_in_background\": 2081,\n    \"ncbiTaxonId\": 10090,\n    \"inputGenes\": [\n      \"FOS\",\n      \"TNF\",\n      \"CREB1\",\n      \"GFAP\",\n      \"NCOA1\",\n      \"AIF1\"\n    ],\n    \"preferredNames\": [\n      \"Fos\",\n      \"Tnf\",\n      \"Creb1\",\n      \"Gfap\",\n      \"Ncoa1\",\n      \"Aif1\"\n    ],\n    \"p_value\": 0.0012,\n    \"fdr\": 0.0364,\n    \"description\": \"Hematopoietic system\"\n  },\n  {\n    \"category\": \"TISSUES\",\n    \"term\": \"BTO:0005810\",\n    \"number_of_genes\": 6,\n    \"number_of_genes_in_background\": 2155,\n    \"ncbiTaxonId\": 10090,\n    \"inputGenes\": [\n      \"FOS\",\n      \"TNF\",\n      \"CREB1\",\n      \"GFAP\",\n      \"NCOA1\",\n      \"AIF1\"\n    ],\n    \"preferredNames\": [\n      \"Fos\",\n      \"Tnf\",\n      \"Creb1\",\n      \"Gfap\",\n      \"Ncoa1\",\n      \"Aif1\"\n    ],\n    \"p_value\": 0.0014,\n    \"fdr\": 0.0431,\n    \"description\": \"Immune system\"\n  },\n  {\n    \"category\": \"TISSUES\",\n    \"term\": \"BTO:0001729\",\n    \"number_of_genes\": 2,\n    \"number_of_genes_in_background\": 88,\n    \"ncbiTaxonId\": 10090,\n    \"inputGenes\": [\n      \"TNF\",\n      \"EGR1\"\n    ],\n    \"preferredNames\": [\n      \"Tnf\",\n      \"Egr1\"\n    ],\n    \"p_value\": 0.0015,\n    \"fdr\": 0.0454,\n    \"description\": \"Forelimb\"\n  },\n  {\n    \"category\": \"Keyword\",\n    \"term\": \"KW-0832\",\n    \"number_of_genes\": 8,\n    \"number_of_genes_in_background\": 2116,\n    \"ncbiTaxonId\": 10090,\n    \"inputGenes\": [\n      \"FOS\",\n      \"ARC\",\n      \"CREB1\",\n      \"SYP\",\n      \"EGR1\",\n      \"NCOA1\",\n      \"DLG4\",\n      \"NR3C1\"\n    ],\n    \"preferredNames\": [\n      \"Fos\",\n      \"Arc\",\n      \"Creb1\",\n      \"Syp\",\n      \"Egr1\",\n      \"Ncoa1\",\n      \"Dlg4\",\n      \"Nr3c1\"\n    ],\n    \"p_value\": 1.38e-05,\n    \"fdr\": 0.0075,\n    \"description\": \"Ubl conjugation\"\n  },\n  {\n    \"category\": \"Keyword\",\n    \"term\": \"KW-0597\",\n    \"number_of_genes\": 12,\n    \"number_of_genes_in_background\": 7592,\n    \"ncbiTaxonId\": 10090,\n    \"inputGenes\": [\n      \"S100A6\",\n      \"FOS\",\n      \"ARC\",\n      \"TNF\",\n      \"S100A11\",\n      \"CREB1\",\n      \"GFAP\",\n      \"SYP\",\n      \"NCOA1\",\n      \"DLG4\",\n      \"NR3C1\",\n      \"AIF1\"\n    ],\n    \"preferredNames\": [\n      \"S100a6\",\n      \"Fos\",\n      \"Arc\",\n      \"Tnf\",\n      \"S100a11\",\n      \"Creb1\",\n      \"Gfap\",\n      \"Syp\",\n      \"Ncoa1\",\n      \"Dlg4\",\n      \"Nr3c1\",\n      \"Aif1\"\n    ],\n    \"p_value\": 0.00013,\n    \"fdr\": 0.0356,\n    \"description\": \"Phosphoprotein\"\n  },\n  {\n    \"category\": \"KEGG\",\n    \"term\": \"mmu05030\",\n    \"number_of_genes\": 3,\n    \"number_of_genes_in_background\": 47,\n    \"ncbiTaxonId\": 10090,\n    \"inputGenes\": [\n      \"BDNF\",\n      \"CREB1\",\n      \"DLG4\"\n    ],\n    \"preferredNames\": [\n      \"Bdnf\",\n      \"Creb1\",\n      \"Dlg4\"\n    ],\n    \"p_value\": 4.03e-06,\n    \"fdr\": 0.0013,\n    \"description\": \"Cocaine addiction\"\n  },\n  {\n    \"category\": \"KEGG\",\n    \"term\": \"mmu05031\",\n    \"number_of_genes\": 3,\n    \"number_of_genes_in_background\": 63,\n    \"ncbiTaxonId\": 10090,\n    \"inputGenes\": [\n      \"FOS\",\n      \"ARC\",\n      \"CREB1\"\n    ],\n    \"preferredNames\": [\n      \"Fos\",\n      \"Arc\",\n      \"Creb1\"\n    ],\n    \"p_value\": 9.35e-06,\n    \"fdr\": 0.0016,\n    \"description\": \"Amphetamine addiction\"\n  },\n  {\n    \"category\": \"KEGG\",\n    \"term\": \"mmu05166\",\n    \"number_of_genes\": 4,\n    \"number_of_genes_in_background\": 232,\n    \"ncbiTaxonId\": 10090,\n    \"inputGenes\": [\n      \"FOS\",\n      \"TNF\",\n      \"CREB1\",\n      \"EGR1\"\n    ],\n    \"preferredNames\": [\n      \"Fos\",\n      \"Tnf\",\n      \"Creb1\",\n      \"Egr1\"\n    ],\n    \"p_value\": 1.22e-05,\n    \"fdr\": 0.0016,\n    \"description\": \"Human T-cell leukemia virus 1 infection\"\n  },\n  {\n    \"category\": \"KEGG\",\n    \"term\": \"mmu04380\",\n    \"number_of_genes\": 3,\n    \"number_of_genes_in_background\": 119,\n    \"ncbiTaxonId\": 10090,\n    \"inputGenes\": [\n      \"FOS\",\n      \"TNF\",\n      \"CREB1\"\n    ],\n    \"preferredNames\": [\n      \"Fos\",\n      \"Tnf\",\n      \"Creb1\"\n    ],\n    \"p_value\": 5.91e-05,\n    \"fdr\": 0.0035,\n    \"description\": \"Osteoclast differentiation\"\n  },\n  {\n    \"category\": \"KEGG\",\n    \"term\": \"mmu04668\",\n    \"number_of_genes\": 3,\n    \"number_of_genes_in_background\": 112,\n    \"ncbiTaxonId\": 10090,\n    \"inputGenes\": [\n      \"FOS\",\n      \"TNF\",\n      \"CREB1\"\n    ],\n    \"preferredNames\": [\n      \"Fos\",\n      \"Tnf\",\n      \"Creb1\"\n    ],\n    \"p_value\": 4.95e-05,\n    \"fdr\": 0.0035,\n    \"description\": \"TNF signaling pathway\"\n  },\n  {\n    \"category\": \"KEGG\",\n    \"term\": \"mmu04928\",\n    \"number_of_genes\": 3,\n    \"number_of_genes_in_background\": 106,\n    \"ncbiTaxonId\": 10090,\n    \"inputGenes\": [\n      \"FOS\",\n      \"CREB1\",\n      \"EGR1\"\n    ],\n    \"preferredNames\": [\n      \"Fos\",\n      \"Creb1\",\n      \"Egr1\"\n    ],\n    \"p_value\": 4.22e-05,\n    \"fdr\": 0.0035,\n    \"description\": \"Parathyroid hormone synthesis, secretion and action\"\n  },\n  {\n    \"category\": \"KEGG\",\n    \"term\": \"mmu04915\",\n    \"number_of_genes\": 3,\n    \"number_of_genes_in_background\": 131,\n    \"ncbiTaxonId\": 10090,\n    \"inputGenes\": [\n      \"FOS\",\n      \"CREB1\",\n      \"NCOA1\"\n    ],\n    \"preferredNames\": [\n      \"Fos\",\n      \"Creb1\",\n      \"Ncoa1\"\n    ],\n    \"p_value\": 7.81e-05,\n    \"fdr\": 0.0037,\n    \"description\": \"Estrogen signaling pathway\"\n  },\n  {\n    \"category\": \"KEGG\",\n    \"term\": \"mmu05161\",\n    \"number_of_genes\": 3,\n    \"number_of_genes_in_background\": 160,\n    \"ncbiTaxonId\": 10090,\n    \"inputGenes\": [\n      \"FOS\",\n      \"TNF\",\n      \"CREB1\"\n    ],\n    \"preferredNames\": [\n      \"Fos\",\n      \"Tnf\",\n      \"Creb1\"\n    ],\n    \"p_value\": 0.00014,\n    \"fdr\": 0.0058,\n    \"description\": \"Hepatitis B\"\n  },\n  {\n    \"category\": \"KEGG\",\n    \"term\": \"mmu04024\",\n    \"number_of_genes\": 3,\n    \"number_of_genes_in_background\": 206,\n    \"ncbiTaxonId\": 10090,\n    \"inputGenes\": [\n      \"FOS\",\n      \"BDNF\",\n      \"CREB1\"\n    ],\n    \"preferredNames\": [\n      \"Fos\",\n      \"Bdnf\",\n      \"Creb1\"\n    ],\n    \"p_value\": 0.00029,\n    \"fdr\": 0.0107,\n    \"description\": \"cAMP signaling pathway\"\n  },\n  {\n    \"category\": \"KEGG\",\n    \"term\": \"mmu05020\",\n    \"number_of_genes\": 3,\n    \"number_of_genes_in_background\": 263,\n    \"ncbiTaxonId\": 10090,\n    \"inputGenes\": [\n      \"TNF\",\n      \"CREB1\",\n      \"EGR1\"\n    ],\n    \"preferredNames\": [\n      \"Tnf\",\n      \"Creb1\",\n      \"Egr1\"\n    ],\n    \"p_value\": 0.00059,\n    \"fdr\": 0.0195,\n    \"description\": \"Prion disease\"\n  },\n  {\n    \"category\": \"KEGG\",\n    \"term\": \"mmu04010\",\n    \"number_of_genes\": 3,\n    \"number_of_genes_in_background\": 287,\n    \"ncbiTaxonId\": 10090,\n    \"inputGenes\": [\n      \"FOS\",\n      \"TNF\",\n      \"BDNF\"\n    ],\n    \"preferredNames\": [\n      \"Fos\",\n      \"Tnf\",\n      \"Bdnf\"\n    ],\n    \"p_value\": 0.00076,\n    \"fdr\": 0.0228,\n    \"description\": \"MAPK signaling pathway\"\n  },\n  {\n    \"category\": \"KEGG\",\n    \"term\": \"mmu05016\",\n    \"number_of_genes\": 3,\n    \"number_of_genes_in_background\": 297,\n    \"ncbiTaxonId\": 10090,\n    \"inputGenes\": [\n      \"BDNF\",\n      \"CREB1\",\n      \"DLG4\"\n    ],\n    \"preferredNames\": [\n      \"Bdnf\",\n      \"Creb1\",\n      \"Dlg4\"\n    ],\n    \"p_value\": 0.00083,\n    \"fdr\": 0.0231,\n    \"description\": \"Huntington disease\"\n  },\n  {\n    \"category\": \"KEGG\",\n    \"term\": \"mmu05140\",\n    \"number_of_genes\": 2,\n    \"number_of_genes_in_background\": 66,\n    \"ncbiTaxonId\": 10090,\n    \"inputGenes\": [\n      \"FOS\",\n      \"TNF\"\n    ],\n    \"preferredNames\": [\n      \"Fos\",\n      \"Tnf\"\n    ],\n    \"p_value\": 0.00085,\n    \"fdr\": 0.0231,\n    \"description\": \"Leishmaniasis\"\n  },\n  {\n    \"category\": \"KEGG\",\n    \"term\": \"mmu04612\",\n    \"number_of_genes\": 2,\n    \"number_of_genes_in_background\": 75,\n    \"ncbiTaxonId\": 10090,\n    \"inputGenes\": [\n      \"TNF\",\n      \"CREB1\"\n    ],\n    \"preferredNames\": [\n      \"Tnf\",\n      \"Creb1\"\n    ],\n    \"p_value\": 0.0011,\n    \"fdr\": 0.0244,\n    \"description\": \"Antigen processing and presentation\"\n  },\n  {\n    \"category\": \"KEGG\",\n    \"term\": \"mmu05133\",\n    \"number_of_genes\": 2,\n    \"number_of_genes_in_background\": 73,\n    \"ncbiTaxonId\": 10090,\n    \"inputGenes\": [\n      \"FOS\",\n      \"TNF\"\n    ],\n    \"preferredNames\": [\n      \"Fos\",\n      \"Tnf\"\n    ],\n    \"p_value\": 0.001,\n    \"fdr\": 0.0244,\n    \"description\": \"Pertussis\"\n  },\n  {\n    \"category\": \"KEGG\",\n    \"term\": \"mmu05323\",\n    \"number_of_genes\": 2,\n    \"number_of_genes_in_background\": 84,\n    \"ncbiTaxonId\": 10090,\n    \"inputGenes\": [\n      \"FOS\",\n      \"TNF\"\n    ],\n    \"preferredNames\": [\n      \"Fos\",\n      \"Tnf\"\n    ],\n    \"p_value\": 0.0014,\n    \"fdr\": 0.028,\n    \"description\": \"Rheumatoid arthritis\"\n  },\n  {\n    \"category\": \"KEGG\",\n    \"term\": \"mmu04657\",\n    \"number_of_genes\": 2,\n    \"number_of_genes_in_background\": 89,\n    \"ncbiTaxonId\": 10090,\n    \"inputGenes\": [\n      \"FOS\",\n      \"TNF\"\n    ],\n    \"preferredNames\": [\n      \"Fos\",\n      \"Tnf\"\n    ],\n    \"p_value\": 0.0015,\n    \"fdr\": 0.0295,\n    \"description\": \"IL-17 signaling pathway\"\n  },\n  {\n    \"category\": \"KEGG\",\n    \"term\": \"mmu04713\",\n    \"number_of_genes\": 2,\n    \"number_of_genes_in_background\": 93,\n    \"ncbiTaxonId\": 10090,\n    \"inputGenes\": [\n      \"FOS\",\n      \"CREB1\"\n    ],\n    \"preferredNames\": [\n      \"Fos\",\n      \"Creb1\"\n    ],\n    \"p_value\": 0.0016,\n    \"fdr\": 0.0303,\n    \"description\": \"Circadian entrainment\"\n  },\n  {\n    \"category\": \"KEGG\",\n    \"term\": \"mmu04620\",\n    \"number_of_genes\": 2,\n    \"number_of_genes_in_background\": 97,\n    \"ncbiTaxonId\": 10090,\n    \"inputGenes\": [\n      \"FOS\",\n      \"TNF\"\n    ],\n    \"preferredNames\": [\n      \"Fos\",\n      \"Tnf\"\n    ],\n    \"p_value\": 0.0018,\n    \"fdr\": 0.0312,\n    \"description\": \"Toll-like receptor signaling pathway\"\n  },\n  {\n    \"category\": \"KEGG\",\n    \"term\": \"mmu04660\",\n    \"number_of_genes\": 2,\n    \"number_of_genes_in_background\": 103,\n    \"ncbiTaxonId\": 10090,\n    \"inputGenes\": [\n      \"FOS\",\n      \"TNF\"\n    ],\n    \"preferredNames\": [\n      \"Fos\",\n      \"Tnf\"\n    ],\n    \"p_value\": 0.002,\n    \"fdr\": 0.0312,\n    \"description\": \"T cell receptor signaling pathway\"\n  },\n  {\n    \"category\": \"KEGG\",\n    \"term\": \"mmu04933\",\n    \"number_of_genes\": 2,\n    \"number_of_genes_in_background\": 99,\n    \"ncbiTaxonId\": 10090,\n    \"inputGenes\": [\n      \"TNF\",\n      \"EGR1\"\n    ],\n    \"preferredNames\": [\n      \"Tnf\",\n      \"Egr1\"\n    ],\n    \"p_value\": 0.0019,\n    \"fdr\": 0.0312,\n    \"description\": \"AGE-RAGE signaling pathway in diabetic complications\"\n  },\n  {\n    \"category\": \"KEGG\",\n    \"term\": \"mmu05142\",\n    \"number_of_genes\": 2,\n    \"number_of_genes_in_background\": 100,\n    \"ncbiTaxonId\": 10090,\n    \"inputGenes\": [\n      \"FOS\",\n      \"TNF\"\n    ],\n    \"preferredNames\": [\n      \"Fos\",\n      \"Tnf\"\n    ],\n    \"p_value\": 0.0019,\n    \"fdr\": 0.0312,\n    \"description\": \"Chagas disease\"\n  },\n  {\n    \"category\": \"KEGG\",\n    \"term\": \"mmu04725\",\n    \"number_of_genes\": 2,\n    \"number_of_genes_in_background\": 110,\n    \"ncbiTaxonId\": 10090,\n    \"inputGenes\": [\n      \"FOS\",\n      \"CREB1\"\n    ],\n    \"preferredNames\": [\n      \"Fos\",\n      \"Creb1\"\n    ],\n    \"p_value\": 0.0023,\n    \"fdr\": 0.0323,\n    \"description\": \"Cholinergic synapse\"\n  },\n  {\n    \"category\": \"KEGG\",\n    \"term\": \"mmu04931\",\n    \"number_of_genes\": 2,\n    \"number_of_genes_in_background\": 109,\n    \"ncbiTaxonId\": 10090,\n    \"inputGenes\": [\n      \"TNF\",\n      \"CREB1\"\n    ],\n    \"preferredNames\": [\n      \"Tnf\",\n      \"Creb1\"\n    ],\n    \"p_value\": 0.0022,\n    \"fdr\": 0.0323,\n    \"description\": \"Insulin resistance\"\n  },\n  {\n    \"category\": \"KEGG\",\n    \"term\": \"mmu04935\",\n    \"number_of_genes\": 2,\n    \"number_of_genes_in_background\": 115,\n    \"ncbiTaxonId\": 10090,\n    \"inputGenes\": [\n      \"FOS\",\n      \"CREB1\"\n    ],\n    \"preferredNames\": [\n      \"Fos\",\n      \"Creb1\"\n    ],\n    \"p_value\": 0.0025,\n    \"fdr\": 0.0329,\n    \"description\": \"Growth hormone synthesis, secretion and action\"\n  },\n  {\n    \"category\": \"KEGG\",\n    \"term\": \"mmu05135\",\n    \"number_of_genes\": 2,\n    \"number_of_genes_in_background\": 122,\n    \"ncbiTaxonId\": 10090,\n    \"inputGenes\": [\n      \"FOS\",\n      \"TNF\"\n    ],\n    \"preferredNames\": [\n      \"Fos\",\n      \"Tnf\"\n    ],\n    \"p_value\": 0.0028,\n    \"fdr\": 0.0355,\n    \"description\": \"Yersinia infection\"\n  },\n  {\n    \"category\": \"KEGG\",\n    \"term\": \"mmu04728\",\n    \"number_of_genes\": 2,\n    \"number_of_genes_in_background\": 127,\n    \"ncbiTaxonId\": 10090,\n    \"inputGenes\": [\n      \"FOS\",\n      \"CREB1\"\n    ],\n    \"preferredNames\": [\n      \"Fos\",\n      \"Creb1\"\n    ],\n    \"p_value\": 0.003,\n    \"fdr\": 0.0369,\n    \"description\": \"Dopaminergic synapse\"\n  },\n  {\n    \"category\": \"KEGG\",\n    \"term\": \"mmu04926\",\n    \"number_of_genes\": 2,\n    \"number_of_genes_in_background\": 127,\n    \"ncbiTaxonId\": 10090,\n    \"inputGenes\": [\n      \"FOS\",\n      \"CREB1\"\n    ],\n    \"preferredNames\": [\n      \"Fos\",\n      \"Creb1\"\n    ],\n    \"p_value\": 0.003,\n    \"fdr\": 0.0369,\n    \"description\": \"Relaxin signaling pathway\"\n  },\n  {\n    \"category\": \"KEGG\",\n    \"term\": \"mmu04210\",\n    \"number_of_genes\": 2,\n    \"number_of_genes_in_background\": 135,\n    \"ncbiTaxonId\": 10090,\n    \"inputGenes\": [\n      \"FOS\",\n      \"TNF\"\n    ],\n    \"preferredNames\": [\n      \"Fos\",\n      \"Tnf\"\n    ],\n    \"p_value\": 0.0034,\n    \"fdr\": 0.0387,\n    \"description\": \"Apoptosis\"\n  },\n  {\n    \"category\": \"KEGG\",\n    \"term\": \"mmu05418\",\n    \"number_of_genes\": 2,\n    \"number_of_genes_in_background\": 142,\n    \"ncbiTaxonId\": 10090,\n    \"inputGenes\": [\n      \"FOS\",\n      \"TNF\"\n    ],\n    \"preferredNames\": [\n      \"Fos\",\n      \"Tnf\"\n    ],\n    \"p_value\": 0.0037,\n    \"fdr\": 0.0412,\n    \"description\": \"Fluid shear stress and atherosclerosis\"\n  },\n  {\n    \"category\": \"KEGG\",\n    \"term\": \"mmu04932\",\n    \"number_of_genes\": 2,\n    \"number_of_genes_in_background\": 147,\n    \"ncbiTaxonId\": 10090,\n    \"inputGenes\": [\n      \"FOS\",\n      \"TNF\"\n    ],\n    \"preferredNames\": [\n      \"Fos\",\n      \"Tnf\"\n    ],\n    \"p_value\": 0.004,\n    \"fdr\": 0.0421,\n    \"description\": \"Non-alcoholic fatty liver disease\"\n  },\n  {\n    \"category\": \"KEGG\",\n    \"term\": \"mmu05034\",\n    \"number_of_genes\": 2,\n    \"number_of_genes_in_background\": 148,\n    \"ncbiTaxonId\": 10090,\n    \"inputGenes\": [\n      \"BDNF\",\n      \"CREB1\"\n    ],\n    \"preferredNames\": [\n      \"Bdnf\",\n      \"Creb1\"\n    ],\n    \"p_value\": 0.004,\n    \"fdr\": 0.0421,\n    \"description\": \"Alcoholism\"\n  },\n  {\n    \"category\": \"KEGG\",\n    \"term\": \"mmu05224\",\n    \"number_of_genes\": 2,\n    \"number_of_genes_in_background\": 146,\n    \"ncbiTaxonId\": 10090,\n    \"inputGenes\": [\n      \"FOS\",\n      \"NCOA1\"\n    ],\n    \"preferredNames\": [\n      \"Fos\",\n      \"Ncoa1\"\n    ],\n    \"p_value\": 0.0039,\n    \"fdr\": 0.0421,\n    \"description\": \"Breast cancer\"\n  },\n  {\n    \"category\": \"PMID\",\n    \"term\": \"PMID:37396924\",\n    \"number_of_genes\": 8,\n    \"number_of_genes_in_background\": 35,\n    \"ncbiTaxonId\": 10090,\n    \"inputGenes\": [\n      \"FOS\",\n      \"TNF\",\n      \"BDNF\",\n      \"CREB1\",\n      \"SYP\",\n      \"DLG4\",\n      \"NR3C1\",\n      \"AIF1\"\n    ],\n    \"preferredNames\": [\n      \"Fos\",\n      \"Tnf\",\n      \"Bdnf\",\n      \"Creb1\",\n      \"Syp\",\n      \"Dlg4\",\n      \"Nr3c1\",\n      \"Aif1\"\n    ],\n    \"p_value\": 3.35e-19,\n    \"fdr\": 2.44e-13,\n    \"description\": \"(2023) Possible involvement of microglial P2RY12 and peripheral IL-10 in postpartum depression.\"\n  },\n  {\n    \"category\": \"PMID\",\n    \"term\": \"PMID:36232336\",\n    \"number_of_genes\": 8,\n    \"number_of_genes_in_background\": 37,\n    \"ncbiTaxonId\": 10090,\n    \"inputGenes\": [\n      \"FOS\",\n      \"TNF\",\n      \"BDNF\",\n      \"CREB1\",\n      \"GFAP\",\n      \"SYP\",\n      \"DLG4\",\n      \"AIF1\"\n    ],\n    \"preferredNames\": [\n      \"Fos\",\n      \"Tnf\",\n      \"Bdnf\",\n      \"Creb1\",\n      \"Gfap\",\n      \"Syp\",\n      \"Dlg4\",\n      \"Aif1\"\n    ],\n    \"p_value\": 4.98e-19,\n    \"fdr\": 2.44e-13,\n    \"description\": \"(2022) Non-Pharmacological Therapeutic Options for the Treatment of Alzheimers Disease.\"\n  },\n  {\n    \"category\": \"PMID\",\n    \"term\": \"PMID:36448043\",\n    \"number_of_genes\": 8,\n    \"number_of_genes_in_background\": 31,\n    \"ncbiTaxonId\": 10090,\n    \"inputGenes\": [\n      \"FOS\",\n      \"TNF\",\n      \"BDNF\",\n      \"CREB1\",\n      \"SYP\",\n      \"EGR1\",\n      \"DLG4\",\n      \"NR3C1\"\n    ],\n    \"preferredNames\": [\n      \"Fos\",\n      \"Tnf\",\n      \"Bdnf\",\n      \"Creb1\",\n      \"Syp\",\n      \"Egr1\",\n      \"Dlg4\",\n      \"Nr3c1\"\n    ],\n    \"p_value\": 1.42e-19,\n    \"fdr\": 2.44e-13,\n    \"description\": \"(2022) Central Adiponectin Signaling - A Metabolic Regulator in Support of Brain Plasticity.\"\n  },\n  {\n    \"category\": \"PMID\",\n    \"term\": \"PMID:34400531\",\n    \"number_of_genes\": 7,\n    \"number_of_genes_in_background\": 10,\n    \"ncbiTaxonId\": 10090,\n    \"inputGenes\": [\n      \"FOS\",\n      \"ARC\",\n      \"BDNF\",\n      \"SYP\",\n      \"EGR1\",\n      \"DLG4\",\n      \"NR3C1\"\n    ],\n    \"preferredNames\": [\n      \"Fos\",\n      \"Arc\",\n      \"Bdnf\",\n      \"Syp\",\n      \"Egr1\",\n      \"Dlg4\",\n      \"Nr3c1\"\n    ],\n    \"p_value\": 1.41e-19,\n    \"fdr\": 2.44e-13,\n    \"description\": \"(2021) Recovery of memory from infantile amnesia is developmentally constrained.\"\n  },\n  {\n    \"category\": \"PMID\",\n    \"term\": \"PMID:36895285\",\n    \"number_of_genes\": 8,\n    \"number_of_genes_in_background\": 41,\n    \"ncbiTaxonId\": 10090,\n    \"inputGenes\": [\n      \"FOS\",\n      \"TNF\",\n      \"BDNF\",\n      \"GFAP\",\n      \"SYP\",\n      \"EGR1\",\n      \"DLG4\",\n      \"AIF1\"\n    ],\n    \"preferredNames\": [\n      \"Fos\",\n      \"Tnf\",\n      \"Bdnf\",\n      \"Gfap\",\n      \"Syp\",\n      \"Egr1\",\n      \"Dlg4\",\n      \"Aif1\"\n    ],\n    \"p_value\": 1.04e-18,\n    \"fdr\": 3.6e-13,\n    \"description\": \"(2023) From Molecule to Patient Rehabilitation: The Impact of Transcranial Direct Current Stimulation and Magnetic Stimulation on Stroke-A Narrative Review.\"\n  },\n  {\n    \"category\": \"PMID\",\n    \"term\": \"PMID:32005863\",\n    \"number_of_genes\": 7,\n    \"number_of_genes_in_background\": 15,\n    \"ncbiTaxonId\": 10090,\n    \"inputGenes\": [\n      \"FOS\",\n      \"ARC\",\n      \"BDNF\",\n      \"CREB1\",\n      \"SYP\",\n      \"EGR1\",\n      \"DLG4\"\n    ],\n    \"preferredNames\": [\n      \"Fos\",\n      \"Arc\",\n      \"Bdnf\",\n      \"Creb1\",\n      \"Syp\",\n      \"Egr1\",\n      \"Dlg4\"\n    ],\n    \"p_value\": 1.24e-18,\n    \"fdr\": 3.6e-13,\n    \"description\": \"(2020) Early life experiences selectively mature learning and memory abilities.\"\n  },\n  {\n    \"category\": \"PMID\",\n    \"term\": \"PMID:37509436\",\n    \"number_of_genes\": 8,\n    \"number_of_genes_in_background\": 53,\n    \"ncbiTaxonId\": 10090,\n    \"inputGenes\": [\n      \"ARC\",\n      \"TNF\",\n      \"BDNF\",\n      \"CREB1\",\n      \"GFAP\",\n      \"SYP\",\n      \"DLG4\",\n      \"AIF1\"\n    ],\n    \"preferredNames\": [\n      \"Arc\",\n      \"Tnf\",\n      \"Bdnf\",\n      \"Creb1\",\n      \"Gfap\",\n      \"Syp\",\n      \"Dlg4\",\n      \"Aif1\"\n    ],\n    \"p_value\": 6.77e-18,\n    \"fdr\": 1.59e-12,\n    \"description\": \"(2023) Cognitive Alterations in Addictive Disorders: A Translational Approach.\"\n  },\n  {\n    \"category\": \"PMID\",\n    \"term\": \"PMID:30898012\",\n    \"number_of_genes\": 7,\n    \"number_of_genes_in_background\": 20,\n    \"ncbiTaxonId\": 10090,\n    \"inputGenes\": [\n      \"TNF\",\n      \"BDNF\",\n      \"CREB1\",\n      \"GFAP\",\n      \"SYP\",\n      \"DLG4\",\n      \"AIF1\"\n    ],\n    \"preferredNames\": [\n      \"Tnf\",\n      \"Bdnf\",\n      \"Creb1\",\n      \"Gfap\",\n      \"Syp\",\n      \"Dlg4\",\n      \"Aif1\"\n    ],\n    \"p_value\": 6.42e-18,\n    \"fdr\": 1.59e-12,\n    \"description\": \"(2020) Activation of PPARA-mediated autophagy reduces Alzheimer disease-like pathology and cognitive decline in a murine model.\"\n  },\n  {\n    \"category\": \"PMID\",\n    \"term\": \"PMID:33168900\",\n    \"number_of_genes\": 7,\n    \"number_of_genes_in_background\": 20,\n    \"ncbiTaxonId\": 10090,\n    \"inputGenes\": [\n      \"FOS\",\n      \"TNF\",\n      \"BDNF\",\n      \"CREB1\",\n      \"SYP\",\n      \"DLG4\",\n      \"AIF1\"\n    ],\n    \"preferredNames\": [\n      \"Fos\",\n      \"Tnf\",\n      \"Bdnf\",\n      \"Creb1\",\n      \"Syp\",\n      \"Dlg4\",\n      \"Aif1\"\n    ],\n    \"p_value\": 6.42e-18,\n    \"fdr\": 1.59e-12,\n    \"description\": \"(2020) The differential effects of isoflurane and sevoflurane on neonatal mice.\"\n  },\n  {\n    \"category\": \"PMID\",\n    \"term\": \"PMID:31488835\",\n    \"number_of_genes\": 7,\n    \"number_of_genes_in_background\": 22,\n    \"ncbiTaxonId\": 10090,\n    \"inputGenes\": [\n      \"TNF\",\n      \"BDNF\",\n      \"CREB1\",\n      \"GFAP\",\n      \"SYP\",\n      \"DLG4\",\n      \"AIF1\"\n    ],\n    \"preferredNames\": [\n      \"Tnf\",\n      \"Bdnf\",\n      \"Creb1\",\n      \"Gfap\",\n      \"Syp\",\n      \"Dlg4\",\n      \"Aif1\"\n    ],\n    \"p_value\": 1.13e-17,\n    \"fdr\": 1.95e-12,\n    \"description\": \"(2019) Zika virus replicates in adult human brain tissue and impairs synapses and memory in mice.\"\n  },\n  {\n    \"category\": \"PMID\",\n    \"term\": \"PMID:28812046\",\n    \"number_of_genes\": 7,\n    \"number_of_genes_in_background\": 22,\n    \"ncbiTaxonId\": 10090,\n    \"inputGenes\": [\n      \"FOS\",\n      \"BDNF\",\n      \"CREB1\",\n      \"GFAP\",\n      \"SYP\",\n      \"DLG4\",\n      \"AIF1\"\n    ],\n    \"preferredNames\": [\n      \"Fos\",\n      \"Bdnf\",\n      \"Creb1\",\n      \"Gfap\",\n      \"Syp\",\n      \"Dlg4\",\n      \"Aif1\"\n    ],\n    \"p_value\": 1.13e-17,\n    \"fdr\": 1.95e-12,\n    \"description\": \"(2017) Extra-virgin olive oil ameliorates cognition and neuropathology of the 3xTg mice: role of autophagy.\"\n  },\n  {\n    \"category\": \"PMID\",\n    \"term\": \"PMID:35197280\",\n    \"number_of_genes\": 7,\n    \"number_of_genes_in_background\": 23,\n    \"ncbiTaxonId\": 10090,\n    \"inputGenes\": [\n      \"FOS\",\n      \"TNF\",\n      \"BDNF\",\n      \"CREB1\",\n      \"SYP\",\n      \"EGR1\",\n      \"DLG4\"\n    ],\n    \"preferredNames\": [\n      \"Fos\",\n      \"Tnf\",\n      \"Bdnf\",\n      \"Creb1\",\n      \"Syp\",\n      \"Egr1\",\n      \"Dlg4\"\n    ],\n    \"p_value\": 1.47e-17,\n    \"fdr\": 2.12e-12,\n    \"description\": \"(2022) Modifying the maternal microbiota alters the gut-brain metabolome and prevents emotional dysfunction in the adult offspring of obese dams.\"\n  },\n  {\n    \"category\": \"PMID\",\n    \"term\": \"PMID:36188481\",\n    \"number_of_genes\": 7,\n    \"number_of_genes_in_background\": 23,\n    \"ncbiTaxonId\": 10090,\n    \"inputGenes\": [\n      \"FOS\",\n      \"TNF\",\n      \"BDNF\",\n      \"CREB1\",\n      \"GFAP\",\n      \"SYP\",\n      \"AIF1\"\n    ],\n    \"preferredNames\": [\n      \"Fos\",\n      \"Tnf\",\n      \"Bdnf\",\n      \"Creb1\",\n      \"Gfap\",\n      \"Syp\",\n      \"Aif1\"\n    ],\n    \"p_value\": 1.47e-17,\n    \"fdr\": 2.12e-12,\n    \"description\": \"(2022) Effects of central nervous system el\n...\nResult too long, truncated to 100000 characters\n\n\nNow let's analyze which genes are hub genes based on the network analysis. Let me create a summary of connectivity:\n\n\nBased on the network analysis, I can identify the hub genes (highly connected nodes):\n\n\nTop Hub Genes (by number of connections):\n\n\nFOS - 12 connections (most connected)\n\nCREB1 - 11 connections\n\nTNF - 10 connections\n\nBDNF - 10 connections\n\nEGR1 - 9 connections\n\nNR3C1 - 9 connections\n\nDLG4 - 9 connections\n\n\nNow let's get a network visualization:\n\n\nstring-mcp:get_network_image\n\n\nRequest\n\n\n{\n  \"highres\": true,\n  \"species\": 10090,\n  \"identifiers\": [\n    \"NCOA1\",\n    \"S100A6\",\n    \"S100A11\",\n    \"BDNF\",\n    \"CREB1\",\n    \"FOS\",\n    \"ARC\",\n    \"EGR1\",\n    \"NR3C1\",\n    \"SYP\",\n    \"DLG4\",\n    \"GFAP\",\n    \"AIF1\",\n    \"TNF\"\n  ],\n  \"network_type\": \"functional\",\n  \"network_flavor\": \"confidence\",\n  \"required_score\": 400\n}\n\n\nResponse\n\n\n{\n  \"image_url\": \"https://string-db.org/api/highres_image/network?identifiers=NCOA1%250dS100A6%250dS100A11%250dBDNF%250dCREB1%250dFOS%250dARC%250dEGR1%250dNR3C1%250dSYP%250dDLG4%250dGFAP%250dAIF1%250dTNF&caller_identity=string_mcp_bridge&species=10090&required_score=400&network_flavor=confidence\"\n}\n\n\nPhase 4: Biological Synthesis\n\n\nNow let me integrate the findings from both GEO and STRING analyses:\n\n\nIntegrated Analysis Summary\n\n\nKey Findings from GSE278158 (SRC-1/NCOA1 Study):\n\n\nStudy Focus: Protective role of SRC-1 (NCOA1) against aging-associated cognitive decline\n\nSample Size: 6 samples (3 WT, 3 SRC-1 KO)\n\nKey Discovery: SRC-1 deficiency leads to early cognitive impairment and identifies S100A6/S100A11 as downstream AD-associated genes\n\n\nNetwork Analysis Results:\n\n\n1. Hub Genes Identified (Most Connected):\n\n\nFOS (12 connections) - Immediate early gene, neuronal activity marker\n\nCREB1 (11 connections) - Master regulator of memory and synaptic plasticity\n\nTNF (10 connections) - Neuroinflammation mediator\n\nBDNF (10 connections) - Neurotrophic factor, synaptic plasticity\n\nEGR1 (9 connections) - Memory consolidation\n\nNR3C1 (9 connections) - Glucocorticoid receptor, stress response\n\nDLG4/PSD95 (9 connections) - Postsynaptic density protein\n\n\n2. Key Functional Enrichments:\n\n\nSynaptic Plasticity (p=6.73e-13): Regulation of synaptic plasticity involving Arc, BDNF, CREB1, DLG4\n\nMemory & Learning (p=1.63e-06): Learning or memory processes with FOS, ARC, BDNF, CREB1, EGR1\n\nNeuroinflammation: TNF, GFAP, AIF1 involvement in microglial activation\n\nCalcium Signaling: S100A6 and S100A11 as calcium-binding proteins\n\n\n3. Network Modules Identified:\n\n\nMemory/Plasticity Module: FOS-CREB1-BDNF-ARC-EGR1 (highly interconnected)\n\nInflammatory Module: TNF-AIF1-GFAP\n\nCalcium Signaling Module: S100A6-S100A11 (connected to each other)\n\nNuclear Receptor Module: NCOA1-NR3C1 (strong interaction, score=0.951)\n\n\n4. Critical Pathways:\n\n\ncAMP signaling pathway\n\nMAPK signaling pathway\n\nNeurotrophin signaling\n\nCalcium homeostasis\n\nGlucocorticoid receptor signaling\n\n\nBiological Insights:\n\n\nNCOA1 as Master Regulator: NCOA1 (SRC-1) appears to be a critical upstream regulator that:\n\n\nDirectly interacts with NR3C1 (glucocorticoid receptor)\n\nControls S100A6/S100A11 expression\n\nInfluences FOS expression (strong interaction score=0.889)\n\nConvergence on CREB1: Multiple pathways converge on CREB1, suggesting it's a critical integration point for:\n\n\nBDNF signaling\n\nFOS/EGR1 immediate early gene response\n\ncAMP signaling\n\nMemory consolidation\n\nNeuroinflammation-Memory Link: TNF shows strong connections to memory-related genes (FOS, CREB1, BDNF), suggesting inflammation directly impacts memory circuits.\n\n\nSuggested Follow-up Experiments:\n\n\nValidate Hub Gene Expression:\n\n\nqRT-PCR validation of FOS, CREB1, BDNF, TNF in SRC-1 KO vs WT mice\n\nWestern blot for protein levels of hub genes\n\nImmunohistochemistry for spatial expression patterns\n\nFunctional Validation:\n\n\nCREB phosphorylation assays (pCREB Ser133)\n\nBDNF ELISA in hippocampal tissue\n\nCalcium imaging for S100A6/S100A11 function\n\nSynaptic density measurements (PSD95/DLG4 staining)\n\nPathway Interventions:\n\n\nCREB activator treatment in SRC-1 KO mice\n\nBDNF supplementation experiments\n\nAnti-TNF therapy to reduce neuroinflammation\n\nGlucocorticoid receptor modulation\n\nBehavioral Assessments:\n\n\nMorris water maze for spatial memory\n\nNovel object recognition test\n\nContextual fear conditioning\n\nY-maze for working memory\n\nNetwork Perturbation Studies:\n\n\nsiRNA knockdown of hub genes in primary neurons\n\nOverexpression of S100A6/S100A11 to mimic aging\n\nCo-IP experiments to validate NCOA1-NR3C1 interaction\n\nSingle-cell Analysis:\n\n\nscRNA-seq to identify cell-type specific changes\n\nSpatial transcriptomics of hippocampal subregions\n\nFocus on CA1 neurons (mentioned in original study)\n\nTherapeutic Screening:\n\n\nSmall molecule screens targeting CREB activation\n\nNCOA1 stabilizers or activators\n\nAnti-inflammatory compounds targeting TNF pathway\n\n\nClinical Translation Potential:\n\n\nBiomarker Development: S100A6/S100A11 as potential CSF/blood biomarkers for cognitive decline\n\nTherapeutic Targets: NCOA1/CREB1 axis for cognitive enhancement\n\nAnti-inflammatory Strategies: TNF inhibition for age-related cognitive decline\n\nCombination Therapies: Targeting multiple hub genes simultaneously\n\n\nThis integrated analysis reveals that aging-related cognitive decline involves a complex interplay between transcriptional regulation (NCOA1/CREB1), neuroplasticity (BDNF/ARC), inflammation (TNF/AIF1), and calcium homeostasis (S100A6/S100A11), with FOS serving as a central hub connecting these processes."
    }
  ]
}
